# Supplementary material for: Bacteroides spp. promotes branched-chain amino acid catabolism in brown fat and inhibits obesity
Source: iScience. 2021 Oct 24;24(11):103342. doi: 10.1016/j.isci.2021.103342 (PMC8586802; doi:10.1016/j.isci.2021.103342)
Supplement: Table S1. Changes in the clinical parameters of 15 patients who underwent laparoscopic sleeve gastrectomy, related to Figure 1 [file mmc2.xlsx]

## Sheet: Supplemental Table 1
Table S1 | Alterations in the clinical parameters of 15 patients who underwent laparoscopic sleeve gastrectomy (related to Figure 1).
Variable	Before LSG	After LSG	p-value
Age (years)	52.2 ± 6.5		-
Sex (female), n (%)	12 (80)		-
Body mass index (kg/m2)	40.8 ± 6.6	33.5 ± 6.1	< 0.0001
Comorbidities, n (%)
Diabetes mellitus	10 (67)	5 (33)	0.14
Hypertension	11 (73)	9 (60)	0.7
Dyslipidemia	13 (87)	12 (80)	> 0.99
Sleep apnea syndrome	4 (27)	4 (27)	> 0.99
Atrial fibrillation	1 (7)	1 (7)	> 0.99
Medication, n (%)
ACE-I/ARB	9 (60)	5 (33)	0.27
Calcium channel blocker	7 (47)	6 (40)	0.99
Antiplatelet/anticoagulant	2 (13)	2 (13)	0.99
PPI/H2 blocker	6 (40)	10 (67)	0.27
Statin/fibrate	12 (80)	5 (33)	0.025
Insulin analogues	4 (27)	1 (7)	0.33
DPP4 inhibitor	2 (13)	0 (0)	0.48
SGLT2 inhibitor	7 (47)	2 (13)	0.11
GLP-1 analogues	3 (20)	1 (7)	0.6
Metformin	6 (40)	0 (0)	0.017
α-Glucosidase inhibitors	2 (13)	0 (0)	0.48
Laboratory data
Aspartate transaminase (U/L)	31.5 ± 15.8	20.6 ± 4.8	0.01
Alanine transaminase (U/L)	32.2 ± 14.7	19.3 ± 6.0	0.003
γ-Glutamyl transpeptidase (U/L)	30.7 ± 17.0	19.1 ± 8.9	0.01
Lactate dehydrogenase (U/L)	192.1 ± 43.7	164.7 ± 33.1	< 0.0001
Alkaline phosphatase (U/L)	214.4 ± 58.6	246.3 ± 58.6	0.003
Blood urea nitrogen (mg/dL)	14.2 ± 4.2	14.4 ± 5.6	0.84
Creatinine (mg/dL)	0.7 ± 0.2	0.7 ± 0.2	0.87
Fasting glucose (mg/dL)	119.2 ± 20.4	118.7 ± 32.3	0.95
Glycohemoglobin (%)	6.6 ± 0.8	6.1 ± 0.9	0.021
Total cholesterol (mg/dL)	176.9 ± 35.3	205.4 ± 45.7	0.048
HDL-C (mg/dL)	48.8 ± 15.1	56.9 ± 15.0	< 0.0001
LDL-C (mg/dL)	103.8 ± 33.4	127.7 ± 42.7	0.056
Triglycerides (mg/dL)	168.1 ± 101.2	131.3 ± 73.8	0.069
C-reactive protein (mg/dL)	1.0± 1.9	0.44 ± 0.7	0.27
LPS (EU/mL)	2.6 ± 1.1	2.2 ± 0.8	0.38
Adipocytokines
Adiponectin (μg/mL)	7.5 (4.7, 9.2)	10.9 (7.8, 12.7)	0.02
Leptin (ng/mL)	3.0 (2.4, 4.8)	2.1 (0.6, 2.6)	0.04
Data are shown as mean ± SD for normally distributed data, median ± interquartile range (25th–75th percentiles) for non-normally distributed data, or n (%). Paired t-test, Wilcoxon matched pairs signed rank test, or Fishers exact test were performed as appropriate. ACE-I, angiotensin-converting enzyme inhibitor; ARB, angiotensin receptor blocker; DPP4, dipeptidyl peptidase-4; GLP-1, glucagon-like…
