# Supplementary material for: Bacteroides spp. promotes branched-chain amino acid catabolism in brown fat and inhibits obesity
Source: iScience. 2021 Oct 24;24(11):103342. doi: 10.1016/j.isci.2021.103342 (PMC8586802; doi:10.1016/j.isci.2021.103342)
Supplement: Table S2. Alterations in the levels of plasma metabolites after laparoscopic sleeve gastrectomy, related to Figure 1 [file mmc3.xlsx]

## Sheet: Supplemental Table 2
Table S2 | Alterations in the levels of plasma metabolites after laparoscopic sleeve gastrectomy (related to Figure 1).
			Relative area																																		Comparative analysis
Metabolite	m/z	MT/RT																																			Before LSG vs. After LSG
			Before LSG															After LSG															Before LSG		After LSG
			1	2	3	4	5	6	7	8	9	10	11	12	13	14	15	1	2	3	4	5	6	7	8	9	10	11	12	13	14	15	Mean	SD	Mean	SD	Ratio (after LSG/before LSG)	p-value
1-Methyl-2-pyrrolidone	100.076	20.4622	0.00580103	0.00364763	0.00246838	0.00337728	0.00542959	ND	0.00150338	ND	0.00124703	0.00148022	0.00267715	0.00364013	0.00416598	0.0025878	ND	0.00722455	0.0111722	0.00851137	0.00431536	0.00192325	0.00544285	ND	0.00292191	0.00368613	0.00825108	0.00151017	0.0122802	0.00159814	0.00256212	ND	0.0031688	0.00147454	0.00549226	0.00367045	1.73323	0.088024
1-Methyl-4-imidazoleacetic acid	141.067	7.85603	ND	7.34791e-05	0.0001025	0.000181687	8.11592e-05	8.08523e-05	8.13106e-05	0.000107286	ND	5.69514e-05	8.65205e-05	ND	7.19917e-05	ND	6.10964e-05	7.37728e-05	0.000110988	ND	0.000378832	9.67904e-05	0.00010208	ND	9.37813e-05	ND	7.09546e-05	5.82796e-05	7.77273e-05	7.77864e-05	ND	6.04524e-05	8.95304e-05	3.41078e-05	0.000109222	9.10008e-05	1.21995	0.2469
1-Methyladenosine	282.121	9.47059	6.41004e-05	5.69254e-05	4.52718e-05	0.000106791	5.80012e-05	6.91265e-05	6.72043e-05	4.07784e-05	4.86687e-05	5.72621e-05	5.65174e-05	6.40905e-05	5.32649e-05	5.24864e-05	5.26693e-05	5.47314e-05	4.15547e-05	5.52945e-05	0.000101761	5.88826e-05	5.87822e-05	4.63557e-05	6.67931e-05	5.46793e-05	6.7421e-05	5.48037e-05	6.91832e-05	5.30661e-05	6.10059e-05	5.42309e-05	5.95439e-05	1.5256e-05	5.9903e-05	1.3748e-05	1.00603	0.9069
1-Methylhistidine 3-Methylhistidine	170.093	7.14178	0.00125701	0.00205217	0.00667263	0.00419739	0.00243414	0.0018098	0.00306159	0.00429909	0.000958584	0.00131309	0.00257807	0.0016863	0.00152741	0.00135478	0.00219968	0.00134566	0.00615777	0.000990391	0.00459539	0.0040381	0.005165	0.001829	0.00266464	0.000763805	0.00115958	0.00168965	0.00194888	0.00171185	0.00167913	0.00129708	0.00249345	0.00153228	0.00246906	0.00168663	0.990219	0.96671
1-Methylnicotinamide	137.071	7.01192	9.37998e-05	3.71563e-05	7.95066e-05	0.000112731	0.000133212	0.00012675	0.000171404	5.34003e-05	4.31096e-05	4.12121e-05	7.6154e-05	9.39139e-05	0.000109782	7.26824e-05	5.07732e-05	ND	8.6055e-05	5.12029e-05	0.000251569	6.67482e-05	0.000198904	9.38231e-05	4.99125e-05	3.39898e-05	7.43468e-05	4.65774e-05	4.58057e-05	5.0649e-05	7.5525e-05	4.02325e-05	8.63725e-05	3.91301e-05	8.32386e-05	6.35267e-05	0.963717	0.87246
10-Hydroxydecanoic acid	187.134	7.60649	0.000145377	0.00011302	ND	ND	ND	8.85774e-05	ND	ND	ND	ND	ND	ND	ND	ND	ND	ND	7.62848e-05	6.46119e-05	8.70602e-05	ND	ND	9.42059e-05	ND	ND	ND	ND	ND	ND	ND	ND	0.000115658	2.84914e-05	8.05407e-05	1.29239e-05	0.696369	NA
2,4-Diaminobutyric acid	119.082	6.65112	ND	ND	ND	ND	ND	0.0009757	ND	ND	ND	ND	ND	ND	ND	ND	ND	ND	ND	ND	ND	ND	ND	ND	ND	ND	ND	ND	ND	ND	ND	ND	0.0009757	NA	NA	NA	< 1	NA
2-Aminoisobutyric acid 2-Aminobutyric acid	104.071	9.1691	0.0188306	0.0254976	0.0175466	0.0187113	0.0101773	0.0160103	0.00923068	0.014384	0.0139747	0.00837041	0.0122266	0.0113963	0.00936833	0.0147692	0.0113064	0.00632342	0.0124051	0.00997592	0.00844531	0.0104452	0.0119418	0.0138133	0.00972168	0.00502981	0.00576838	0.0111555	0.011702	0.00865868	0.0109202	0.00633589	0.01412	0.00464876	0.00950948	0.00266741	0.673475	0.0033588
2-Hydroxy-4-methylvaleric acid	131.072	8.66341	0.000333968	0.000145779	0.000103196	0.000571469	7.47146e-05	ND	ND	0.00016295	0.000119433	ND	7.44209e-05	0.000121878	0.000101228	0.000140637	ND	0.000148142	0.000128837	ND	0.000414302	ND	7.4395e-05	0.00012338	0.000138554	ND	ND	ND	ND	ND	ND	0.000102856	0.000177243	0.000148749	0.000161495	0.000114134	0.91115	0.11671
2-Hydroxybutyric acid	103.041	9.59047	0.0210207	0.006668	0.00608949	0.0115806	0.00509262	0.00715452	0.00524728	0.00612818	0.00826305	0.00416412	0.00853442	0.0094485	0.00545409	0.0106531	0.0059432	0.00390114	0.00836515	0.00486797	0.0062878	0.00680211	0.00475281	0.00862065	0.00410237	0.00157232	0.00342752	0.00485357	0.00546406	0.00466035	0.00445153	0.00259196	0.00809612	0.00416457	0.00498142	0.00192909	0.615285	0.026074
2-Hydroxyisobutyric acid	103.04	9.70381	0.000842502	0.000251156	0.000255165	0.00114061	0.00030469	0.000329656	ND	ND	0.000327054	0.00013435	0.000980943	0.00113231	0.000309094	0.000274789	ND	0.000523547	0.000333205	ND	0.000519736	0.000316984	0.000339191	0.000227365	0.000191973	ND	0.000208222	0.000203279	0.00039407	ND	0.00017181	ND	0.000523526	0.000380426	0.000311762	0.00012636	0.595504	0.057925
2-Hydroxyvaleric acid	117.056	9.05256	0.00696538	0.00112529	0.00111067	0.0011347	0.000578582	0.000719009	0.000935512	0.000885152	0.000959345	0.000924279	0.00061426	0.00118216	0.00101664	0.000948791	0.000727882	0.000988174	0.00124184	0.0005793	0.000671763	0.000587119	0.000628304	0.000738815	0.000525003	0.000310768	0.000590503	0.000619058	0.000511636	0.000545181	0.000561371	0.00055969	0.00132184	0.00157249	0.000643902	0.000217651	0.487124	0.098961
2-Oxobutyric acid	101.025	10.9864	0.00083113	0.000403669	0.000396776	0.000655992	0.000271706	0.00039129	0.00027044	0.000388919	0.000412653	0.0002551	0.000434533	0.000434814	0.000256909	0.000495268	0.000377004	ND	0.000319455	0.000258247	0.000296398	0.000366477	0.000293437	0.000419037	0.000261458	ND	ND	0.000248212	0.000318835	0.000303846	ND	ND	0.000418414	0.000154325	0.00030854	5.22541e-05	0.737405	0.11263
2-Oxoglutaric acid	145.015	21.2619	0.0018899	0.00166727	0.00108242	0.00145524	0.00140937	0.00120979	0.00133388	0.00104594	0.00101351	0.000828708	0.0013289	0.00158279	0.00113864	0.00123351	0.00114021	0.00203148	0.00119871	0.00119974	0.00156883	0.00130099	0.00118582	0.00121278	0.0010498	0.000871302	0.000971646	0.000935553	0.00137366	0.00108838	0.0009631	0.000851179	0.00129067	0.000277717	0.00118686	0.000305716	0.919571	0.057799
2-Oxoisovaleric acid	115.041	10.0144	0.00295606	0.00174062	0.00190931	0.00223926	0.0016645	0.00203534	0.00154222	0.00189634	0.00228882	0.00170741	0.00187022	0.00255272	0.00254431	0.00248384	0.00163295	0.00142944	0.00203972	0.00137993	0.00235937	0.00183012	0.00165056	0.00183245	0.0017096	0.00106523	0.00125925	0.00182009	0.00178447	0.00197025	0.00187564	0.00148267	0.00207093	0.000419347	0.00169925	0.000330875	0.820528	0.01692
3-(4-Hydroxyphenyl)propionic acid	165.054	8.19206	ND	ND	ND	6.1373e-05	ND	ND	ND	ND	ND	ND	ND	ND	ND	ND	ND	8.10151e-05	0.000115463	ND	ND	ND	ND	ND	ND	ND	ND	ND	ND	ND	ND	ND	6.1373e-05	NA	9.82392e-05	2.43585e-05	1.60069	NA
3-Aminobutyric acid	104.071	7.57856	0.00021879	0.000102418	0.000144706	0.000234888	0.000182289	0.000143055	0.000295566	0.000131074	0.000154187	9.59891e-05	0.000209224	0.000169657	0.000149814	ND	0.00012925	0.000114647	0.000144126	0.000150102	0.00017876	0.000118639	0.000134004	0.000196539	0.000172662	0.000133231	ND	ND	0.000129941	ND	0.000101761	0.000152531	0.000168636	5.49583e-05	0.000143912	2.7965e-05	0.853386	0.13332
3-Aminoisobutyric acid	104.071	7.47779	0.00211634	0.000933911	0.000556138	0.00420475	0.00235319	0.00138253	0.000935138	0.00137384	0.000504413	ND	0.00260947	0.000407256	0.00111946	0.000122116	0.000653415	0.00203643	0.000780491	0.000579832	0.00193124	0.00204462	0.00122707	0.00101905	0.001803	0.000237247	0.000198871	0.00105228	0.000703936	0.00106242	0.000113606	0.000689863	0.00137657	0.00110755	0.001032	0.000662165	0.749687	0.16868
3-Hydroxybutyric acid	103.041	9.3598	0.217987	0.0104049	0.0215359	0.0127317	0.00918789	0.0164197	0.00434044	0.00363081	0.0250968	0.00559291	0.0310218	0.0110681	0.00384544	0.0177782	0.00618515	0.0323637	0.0516559	0.0385994	0.0104798	0.01414	0.0106603	0.035116	0.00611892	0.00196713	0.0350461	0.0114743	0.0344139	0.0144384	0.00366129	0.00201869	0.0264551	0.0536227	0.0201436	0.0160071	0.761425	0.65254
3-Indoxylsulfuric acid	212.003	9.37845	0.000636663	0.000887963	0.000612771	0.000527653	0.000317628	0.000310285	0.000259751	0.000531523	0.000430032	0.000246646	0.000767209	0.000566662	0.000362151	0.000510061	0.000815279	0.000808468	0.00111225	0.00049703	0.000987193	0.000922426	0.000748813	0.000720072	0.00101057	0.000743339	0.000490947	8.26065e-05	0.000529531	0.000427085	0.00080031	0.000870198	0.000518818	0.000201558	0.000716723	0.00026982	1.38145	0.031258
4-Methyl-2-oxovaleric acid 3-Methyl-2-oxovaleric acid	129.056	9.3822	0.0144226	0.0104876	0.00857409	0.0120403	0.0066126	0.0112044	0.00771941	0.00853912	0.0111971	0.00618985	0.00991293	0.0108821	0.0120407	0.0124395	0.00627384	0.00502693	0.0104789	0.00715547	0.00977612	0.00659772	0.00794639	0.00926852	0.00747796	0.00384406	0.00504612	0.00741791	0.00655122	0.00920972	0.00823995	0.00550821	0.00990241	0.00249065	0.00730301	0.00191947	0.737498	0.0034266
4-Oxovaleric acid	115.041	9.50706	0.000138174	ND	ND	0.00022405	ND	ND	ND	ND	ND	ND	0.000171349	0.000246808	ND	ND	ND	0.000254408	0.000181388	ND	ND	ND	ND	7.07359e-05	ND	ND	ND	ND	0.000106407	ND	ND	ND	0.000195095	4.93846e-05	0.000153235	8.17062e-05	0.785435	0.94023
4-Pyridoxic acid	182.047	8.57394	ND	ND	ND	ND	ND	0.00010425	ND	ND	ND	ND	ND	ND	ND	ND	0.000174611	ND	0.00059747	ND	0.000918288	0.000119011	0.000389988	0.000103659	0.000195311	0.000390645	ND	8.92778e-05	9.10132e-05	0.000183376	0.000118735	ND	0.00013943	4.97524e-05	0.000290616	0.000265126	2.08431	NA
5-Hydroxylysine	163.108	6.82221	8.8525e-05	7.28836e-05	5.76372e-05	0.000105887	4.7272e-05	6.82331e-05	0.000113382	7.07554e-05	4.37389e-05	4.48363e-05	4.9839e-05	7.12995e-05	5.32649e-05	6.09405e-05	4.7929e-05	4.55597e-05	6.95383e-05	6.44128e-05	9.53548e-05	6.36894e-05	5.40987e-05	6.60319e-05	4.89747e-05	6.38872e-05	5.30039e-05	6.10604e-05	6.31312e-05	4.4057e-05	8.03648e-05	6.04524e-05	6.64283e-05	2.16851e-05	6.22411e-05	1.32127e-05	0.936968	0.4545
5-Methoxyindoleacetic acid	204.068	8.02874	0.000113534	8.60845e-05	8.26695e-05	0.000113734	9.2391e-05	0.00013225	7.3633e-05	ND	7.15487e-05	8.98732e-05	0.000128799	0.000113332	6.64962e-05	ND	7.70936e-05	ND	0.000107364	ND	8.3779e-05	5.30825e-05	ND	7.61144e-05	ND	ND	6.94614e-05	6.39661e-05	ND	ND	ND	ND	9.54953e-05	2.22889e-05	7.56279e-05	1.87412e-05	0.791954	0.14122
5-Oxoproline	128.036	9.30753	0.00171002	0.00180523	0.000951735	0.00167339	0.00131352	0.00141178	0.00120239	0.00108159	0.00147091	0.00100864	0.00109512	0.00123017	0.00136221	0.00126877	0.00126533	0.00158558	0.00128215	0.000938278	0.00187858	0.00122279	0.00138216	0.000977915	0.00117103	0.0015908	0.0011379	0.00116611	0.00134115	0.0012866	0.00117812	0.00113607	0.00132339	0.000255341	0.00128501	0.000246337	0.971004	0.42398
6-Hydroxyhexanoic acid	131.072	8.44963	0.000242231	0.00014123	0.000233697	0.00015755	0.000135944	0.000101961	ND	0.000122077	9.07763e-05	0.000104209	8.62494e-05	0.000103362	ND	ND	0.000104141	0.000328059	0.000467315	0.00042379	0.00018462	0.000129211	0.000184456	0.000174558	0.000102664	9.33892e-05	0.000176663	0.000102424	0.000142581	0.00010148	ND	5.51151e-05	0.000135286	5.24656e-05	0.000190452	0.0001264	1.40778	0.056077
8-Hydroxyoctanoic acid 2-Hydroxyoctanoic acid	159.103	7.91197	0.00295624	ND	ND	8.3747e-05	0.000107516	0.000116577	ND	ND	ND	ND	ND	ND	ND	ND	ND	0.00249821	0.000160669	0.000138454	0.000112435	ND	ND	8.73604e-05	ND	ND	9.19103e-05	ND	ND	ND	ND	ND	0.000816021	0.00142688	0.00051484	0.00097205	0.630915	0.53982
Acetoacetic acid	101.025	10.7202	0.0110862	0.000649547	0.00122083	0.000502016	0.000309792	0.000842806	0.000451468	0.000321759	0.00161142	0.000498805	0.00161459	0.000723536	0.000286056	0.00136523	0.000475257	0.00182884	0.00204067	0.00123565	0.000476862	0.000701973	0.000479154	0.00245636	0.000488278	0.000181414	0.00118459	0.000381442	0.00152413	0.000692752	0.000310894	0.00020086	0.00146395	0.0027016	0.000945591	0.00072541	0.645917	0.45128
Acetohydrazide	75.0556	6.9097	ND	0.000172086	ND	ND	ND	ND	ND	ND	ND	ND	ND	ND	ND	ND	ND	ND	0.000199357	ND	ND	ND	ND	ND	ND	ND	ND	ND	ND	ND	ND	ND	0.000172086	NA	0.000199357	NA	1.15847	NA
ADMA	203.15	7.30489	0.000127627	0.000194714	0.000149407	0.000213065	0.000166461	0.00018806	0.000209864	0.000156439	0.000221736	0.000164952	0.000177028	0.000157511	0.000158673	0.000217225	0.000138942	0.000163596	0.00014581	0.000151738	0.000221879	0.000189211	0.000187434	0.000184978	0.000149633	0.000152329	0.000169471	0.00017762	0.000161388	0.000129424	0.000163149	0.000143924	0.000176114	2.98408e-05	0.000166106	2.32283e-05	0.943173	0.20865
ADP	426.024	10.6556	ND	0.000179267	0.000103949	7.7532e-05	ND	7.1672e-05	ND	ND	7.17336e-05	6.26723e-05	ND	ND	ND	0.000116927	0.000143516	ND	ND	0.000159925	6.60607e-05	7.55622e-05	9.96136e-05	6.9106e-05	0.000119566	0.000215391	ND	9.49681e-05	9.19753e-05	8.03133e-05	6.31438e-05	6.24897e-05	0.000103409	4.12062e-05	9.98429e-05	4.59594e-05	0.965518	0.69997
Ala	90.0553	8.58327	0.0504182	0.127041	0.0792363	0.125406	0.0923808	0.0983778	0.106939	0.124338	0.097781	0.0818042	0.073635	0.0958511	0.118627	0.112872	0.0900725	0.100077	0.0784318	0.0790285	0.166251	0.0821247	0.0805273	0.0985788	0.0932085	0.128945	0.0982606	0.146056	0.0748482	0.073399	0.116746	0.116188	0.0983186	0.0216868	0.102178	0.0277933	1.03925	0.67808
allo-Threonine	120.065	10.3402	ND	ND	0.000185992	7.9157e-05	ND	ND	ND	ND	0.000115273	ND	0.000207131	0.000158794	ND	ND	ND	6.5897e-05	ND	ND	0.000144511	ND	9.47206e-05	0.000140179	ND	ND	ND	0.00011737	0.000102766	ND	ND	ND	0.00014927	5.21026e-05	0.000110907	2.9604e-05	0.742999	0.6266
Aminoacetone	74.0601	6.55973	0.000770924	0.00120961	0.00101591	0.00109813	0.000833687	0.000916512	0.00141116	0.000939118	0.000960053	0.000648832	0.000860521	0.00094457	0.00100452	0.00128128	0.00079952	0.000782291	0.000805845	0.000765706	0.00103449	0.00090203	0.000875329	0.0011132	0.000687104	0.000791883	0.000587425	0.0011737	0.000930235	0.000829721	0.00135703	0.00090295	0.000979622	0.000202524	0.000902596	0.000198059	0.921372	0.12829
Aminophylline	181.072	19.9745	ND	0.000278434	ND	0.000720678	0.000274709	ND	0.000604839	ND	ND	0.000244581	ND	ND	ND	ND	0.000228901	0.000221418	0.000331385	0.00025543	ND	ND	ND	ND	0.000341989	ND	ND	ND	ND	ND	0.000331266	0.000162278	0.000392023	0.00021369	0.000273961	7.31936e-05	0.698838	0.92752
AMP	346.058	9.06189	ND	0.000109926	ND	ND	ND	ND	ND	ND	ND	ND	ND	ND	ND	ND	9.7701e-05	ND	ND	ND	ND	ND	ND	ND	ND	7.31218e-05	ND	ND	ND	ND	ND	ND	0.000103814	8.64445e-06	7.31218e-05	NA	0.704357	NA
Arg	175.119	6.78402	0.00662137	0.0180516	0.0177269	0.0111753	0.0176879	0.0174801	0.0255746	0.0236772	0.0242156	0.0148899	0.0173264	0.0202405	0.0165055	0.0263659	0.0199922	0.0134209	0.0131268	0.0192508	0.0156684	0.0185819	0.022546	0.02207	0.0241322	0.0279975	0.0246669	0.0328484	0.0260062	0.0159824	0.0307671	0.024995	0.0185021	0.00529345	0.0221374	0.0060657	1.19648	0.015129
Argininosuccinic acid	291.131	8.96354	ND	ND	ND	ND	ND	ND	ND	ND	ND	ND	4.83438e-05	ND	ND	ND	ND	ND	ND	ND	ND	ND	ND	ND	ND	3.81959e-05	ND	6.75488e-05	ND	ND	ND	ND	4.83438e-05	NA	5.28724e-05	2.07556e-05	1.09367	NA
Ascorbate 2-sulfate	254.983	14.07	0.000421915	0.000655371	0.000411276	ND	0.00044847	0.000666708	ND	ND	0.000401376	0.000345525	ND	0.000375197	0.000350458	0.00054208	0.00053524	0.000445899	0.000570159	0.000388675	0.00101957	0.000503244	0.000633348	ND	0.000598245	0.000421841	ND	ND	0.000350968	0.000558039	0.000462984	0.000428307	0.00046851	0.000114974	0.000531773	0.000176769	1.13503	0.8798
Asn	133.061	9.96303	0.00430011	0.0109397	0.00659578	0.00797911	0.00773955	0.00790141	0.00947541	0.00632296	0.0113109	0.00836834	0.00794125	0.00673435	0.0075617	0.00720871	0.00667214	0.00475276	0.00574791	0.00609771	0.00813879	0.00628253	0.00670499	0.00865607	0.00680633	0.00954046	0.00848798	0.00893115	0.00719292	0.00576476	0.00701084	0.00786628	0.00780342	0.00177431	0.00719876	0.00136876	0.922514	0.16318
Asp	134.045	10.9825	0.000544337	0.000899017	0.000709019	0.000731137	0.000572257	0.000561052	0.000764	0.000895669	0.000793279	0.00057376	0.000565773	0.000491394	0.000712403	0.000829096	0.000686597	0.000787175	0.000512017	0.000446564	0.000756432	0.000582163	0.000544811	0.00054782	0.00073858	0.00116247	0.000451028	0.000656602	0.000769678	0.00059834	0.000717806	0.000484138	0.000688586	0.000132048	0.000650375	0.000184369	0.944508	0.49736
Azelaic acid	187.099	11.9438	ND	0.000117934	ND	ND	ND	ND	ND	ND	ND	ND	ND	ND	0.000111351	ND	ND	ND	ND	ND	ND	ND	ND	ND	ND	ND	ND	ND	ND	ND	ND	ND	0.000114642	4.65515e-06	NA	NA	<1	NA
Betaine	118.086	10.7107	0.0324945	0.016906	0.0266905	0.0219379	0.0182589	0.0205809	0.0199713	0.0176197	0.0203326	0.0190147	0.0076154	0.0127191	0.0178217	0.0177837	0.0168297	0.014522	0.0200835	0.0281812	0.018896	0.0268255	0.0151699	0.0177149	0.0191892	0.0147302	0.021495	0.011346	0.0210404	0.018016	0.0218094	0.0210618	0.0191051	0.00559596	0.0193387	0.00448586	1.01223	0.89282
Betonicine	160.097	12.4838	ND	ND	ND	ND	ND	ND	ND	ND	0.000136146	ND	ND	ND	ND	ND	ND	ND	ND	ND	ND	ND	ND	ND	ND	0.00011527	ND	ND	ND	ND	ND	ND	0.000136146	NA	0.00011527	NA	0.846661	NA
Butyrylcarnitine	232.156	9.10976	ND	0.00012183	ND	ND	0.000152014	ND	ND	ND	ND	7.1034e-05	ND	0.000134304	ND	0.000136911	0.000160747	0.000148542	ND	ND	0.000225575	0.000148572	0.000101029	0.00020232	ND	ND	ND	ND	ND	ND	ND	ND	0.000129473	3.17438e-05	0.000165208	4.92313e-05	1.276	NA
Caffeine	195.088	20.5393	0.00214524	0.00327012	0.000804366	0.00958627	0.00175533	0.000301968	0.00516861	0.00285595	0.000311836	0.00181219	0.00100705	0.000685245	0.000497326	0.00271602	0.00155501	0.00219404	0.00216452	0.0013923	0.00303374	0.00153729	0.000176825	0.00128651	0.00504856	ND	0.000533007	0.000428234	0.000387806	0.0001748	0.00382172	0.00097066	0.00229817	0.00241374	0.00165357	0.00147007	0.719517	0.19227
Carboxymethyllysine	205.12	8.75615	3.57769e-05	ND	ND	ND	ND	3.01521e-05	4.55126e-05	3.32538e-05	ND	7.98356e-05	ND	ND	4.08177e-05	ND	ND	ND	ND	ND	5.07574e-05	ND	ND	ND	ND	ND	ND	ND	ND	ND	ND	ND	4.42248e-05	1.8282e-05	5.07574e-05	NA	1.14771	NA
Carnitine	162.113	8.10571	0.0156797	0.0285947	0.0209205	0.0352174	0.0294359	0.0113744	0.0269849	0.0256084	0.0257947	0.0173812	0.0219002	0.0273028	0.028205	0.0270048	0.0232927	0.0162817	0.0156385	0.0193665	0.0335241	0.0238303	0.0172224	0.0277035	0.0230216	0.0198732	0.0180726	0.0170861	0.0173798	0.0234811	0.0221644	0.0192196	0.0243131	0.00606036	0.0209244	0.00486014	0.86062	0.012451
Choline	104.107	6.54306	0.00767782	0.00697706	0.00474669	0.0103724	0.00812431	0.00676066	0.00908828	0.006643	0.00592101	0.00624954	0.0064098	0.00641093	0.00641141	0.00869183	0.00488307	0.00364767	0.0024533	0.00491723	0.0076274	0.00577236	0.00408207	0.00544263	0.00580912	0.00490658	0.00746309	0.00688117	0.00502142	0.00409565	0.0062901	0.00508713	0.00702452	0.0015312	0.0052998	0.00142103	0.754471	0.0017717
cis-Aconitic acid	173.01	27.7538	0.0022722	0.00320169	0.00220835	0.00259554	0.00235132	0.00290104	0.00197045	0.00160573	0.0016508	0.00151865	0.00177181	0.00217041	0.00126029	0.00212475	0.00203847	0.0030104	0.00265622	0.00267839	0.00279052	0.0021148	0.00243198	0.00177899	0.00123175	0.00168438	0.00184569	0.00129443	0.00189915	0.00148224	0.00137762	0.00145686	0.00210943	0.000522848	0.00198223	0.000594774	0.939697	0.27793
Citric acid	191.021	26.1317	0.0208289	0.0226526	0.0221818	0.0275337	0.0245457	0.0277892	0.0173339	0.0188633	0.0200738	0.01459	0.022562	0.0212967	0.0146314	0.0232636	0.0251874	0.0281846	0.0373127	0.0319504	0.0324417	0.0279014	0.0342671	0.0255319	0.0214252	0.0212665	0.027391	0.0217269	0.0211326	0.0241383	0.016277	0.0220288	0.0215556	0.00402294	0.0261984	0.00586902	1.21539	0.0098024
Citrulline	176.103	10.5111	0.00449585	0.0074252	0.00613305	0.00570344	0.00744986	0.0114103	0.00742561	0.00519889	0.00998023	0.00788933	0.0102006	0.00784551	0.00705642	0.00540128	0.00687808	0.00490569	0.00536644	0.00593837	0.00579201	0.00676571	0.00925089	0.00667045	0.00658574	0.00860102	0.00955215	0.00908097	0.00794634	0.00561468	0.00769642	0.00668875	0.00736624	0.00194855	0.00709704	0.00150487	0.963455	0.44196
Creatine	132.077	8.4331	0.0147876	0.00687166	0.0200748	0.00481476	0.0321622	0.0269816	0.0209632	0.0277116	0.00855489	0.0150957	0.0210338	0.0214772	0.01504	0.0238841	0.023214	0.0064943	0.00556422	0.00788724	0.00807079	0.0311807	0.0263077	0.0183236	0.0211035	0.00606031	0.00980954	0.0193167	0.0181494	0.00668853	0.0144132	0.0237911	0.0188445	0.00790777	0.0148774	0.008366	0.789483	0.0028408
Creatinine	114.066	6.95567	0.0200104	0.0169706	0.0151023	0.0460529	0.0166035	0.0176445	0.0189358	0.0163935	0.0205634	0.0163031	0.0237756	0.0203836	0.0170366	0.0140547	0.0148919	0.0178588	0.0209058	0.0150992	0.0433304	0.0141353	0.0187996	0.0195372	0.0185612	0.0205565	0.0211014	0.0183679	0.0198442	0.0165252	0.0146808	0.0134601	0.0196482	0.00774547	0.0195176	0.00704935	0.993354	0.84887
Cyclohexylamine	100.112	7.33407	9.07037e-05	0.000232346	0.000105668	8.39349e-05	0.000199817	ND	0.00022397	0.000236661	0.000100484	6.05756e-05	4.55529e-05	4.75001e-05	5.51712e-05	9.61663e-05	ND	4.79523e-05	7.39568e-05	4.37212e-05	9.03037e-05	8.56475e-05	ND	7.48139e-05	0.000128585	ND	ND	ND	5.51804e-05	5.93286e-05	7.75628e-05	5.3505e-05	0.000121427	7.37289e-05	7.18688e-05	2.43497e-05	0.591869	0.012824
Cys	122.028	10.7413	7.48793e-05	5.32336e-05	5.35494e-05	4.93279e-05	3.82425e-05	3.17155e-05	6.3212e-05	3.96862e-05	3.38793e-05	ND	9.13051e-05	0.00014961	ND	ND	2.59133e-05	5.28373e-05	3.21917e-05	5.76325e-05	0.000103116	4.77397e-05	ND	ND	3.54285e-05	6.60471e-05	ND	3.73082e-05	6.89459e-05	5.53734e-05	ND	ND	5.87129e-05	3.43159e-05	5.56621e-05	2.08381e-05	0.948038	0.52444
Cysteine glutathione disulfide	427.096	11.0717	8.6805e-05	ND	0.000169437	ND	0.000238166	0.000137025	0.000150245	7.63382e-05	0.000197821	0.000126743	0.000171048	9.64814e-05	0.000145441	0.000106734	0.000127249	ND	0.000147914	0.000165065	0.000129234	0.000174354	0.000131615	0.000169304	0.000138379	0.000257823	0.000243818	0.00022188	0.000186427	0.000210946	0.000169135	0.000130859	0.000140733	4.57968e-05	0.000176911	4.23635e-05	1.25707	0.022331
Cystine	241.032	10.4477	0.0103352	0.0105413	0.0114528	0.0275228	0.0181015	0.0110209	0.0146517	0.0120648	0.0115588	0.0110618	0.0175673	0.014906	0.0137913	0.0151178	0.0118632	0.0120292	0.0131233	0.0109248	0.0230937	0.0165643	0.0110907	0.0177723	0.0113643	0.0101802	0.0113858	0.0141627	0.0136883	0.0120677	0.0159223	0.0116096	0.0141038	0.00445973	0.0136653	0.00344376	0.968905	0.41765
Daminozide Ala-Ala	161.091	8.81688	0.000120289	ND	ND	ND	ND	ND	ND	ND	ND	ND	ND	ND	ND	ND	ND	ND	8.79486e-05	ND	ND	ND	ND	ND	ND	ND	ND	ND	ND	ND	ND	ND	0.000120289	NA	8.79486e-05	NA	0.731147	NA
Diethanolamine	106.087	7.29118	0.000272685	0.000318568	0.000651995	0.000777237	0.00157357	0.00071628	0.000521665	0.000270157	0.000389769	0.000413675	0.000383661	0.000569408	0.00028393	0.000250925	0.000305587	0.000160007	0.00145115	0.000375956	0.000675369	0.000330464	0.000653295	0.000336274	0.00023883	0.000338534	0.000836331	0.000155374	0.000995384	0.000868285	0.000629673	0.000205932	0.000513274	0.000340065	0.000550057	0.000370172	1.07166	0.79001
Dyphylline	255.108	21.1306	0.00526735	0.00519986	0.00438288	0.00547991	0.00509178	0.00505729	0.00609403	0.00598606	0.00462762	0.00541391	0.00452728	0.0041334	0.00500454	0.00521282	0.00495966	0.00461927	0.00438228	0.00530266	0.00552602	0.00423081	0.00431595	0.00464291	0.00500188	0.00549908	0.00593078	0.00415222	0.00457155	0.00392766	0.00557765	0.00420709	0.00509589	0.000540963	0.00479252	0.000630545	0.940468	0.14563
Ectoine	143.082	8.98058	ND	ND	ND	ND	ND	ND	ND	0.000106315	ND	ND	ND	ND	0.000211265	ND	ND	ND	ND	ND	0.000112479	ND	ND	ND	ND	ND	ND	ND	ND	ND	ND	ND	0.00015879	7.42109e-05	0.000112479	NA	0.708351	NA
Erythrose 4-phosphate	199.002	10.7213	0.00138724	0.000185273	0.000290191	0.00016998	ND	0.000222412	ND	ND	0.000339256	ND	0.000347462	0.000234193	ND	0.000371856	0.000193378	0.000393081	0.000390277	0.00036901	ND	0.000268246	0.000191121	0.000479016	0.000208249	ND	0.000298993	ND	0.000350199	0.000224521	ND	ND	0.000374124	0.000363315	0.000317271	9.43629e-05	0.848038	0.6008
Ethanolamine	62.0603	6.07079	0.00107446	0.00137979	0.000947232	0.00166695	0.000985064	0.00111127	0.00122791	0.000948341	0.000724996	0.000745753	0.000822344	0.00099681	0.00086547	0.00101532	0.000769709	0.00113191	0.000825623	0.000946436	0.00172045	0.000959274	0.000852199	0.00115545	0.000894569	0.000899423	0.00108679	0.000910808	0.000951121	0.000753144	0.00105926	0.000828913	0.00101876	0.000253902	0.000998358	0.000231484	0.979973	0.69813
Ethanolamine phosphate	140.013	7.84197	0.000117325	0.000193645	0.000174566	0.000170757	0.000100045	0.000161834	7.63475e-05	0.000132341	9.35495e-05	0.000123507	0.000107771	ND	0.000118157	0.000188867	0.000167987	ND	0.000106045	0.000139457	0.000206713	0.000121088	0.000178692	0.00011409	0.00023308	0.00020943	8.73554e-05	0.000174828	0.000138925	0.000147966	0.000176845	0.000135653	0.000137621	3.79815e-05	0.000155012	4.28636e-05	1.12637	0.30761
Fumaric acid	115.004	25.2793	ND	ND	0.000120144	ND	ND	ND	ND	ND	ND	ND	ND	ND	ND	ND	ND	ND	ND	ND	0.000224432	0.000129211	0.000144467	ND	ND	ND	ND	ND	0.000207041	ND	ND	ND	0.000120144	NA	0.000176288	4.65199e-05	1.4673	NA
GABA	104.071	7.34086	ND	ND	ND	ND	ND	ND	ND	ND	ND	ND	ND	ND	ND	ND	ND	ND	ND	ND	ND	ND	ND	ND	8.06519e-05	ND	ND	ND	ND	ND	ND	ND	NA	NA	8.06519e-05	NA	1<	NA
Gln	147.077	10.217	0.0701801	0.158134	0.120561	0.164138	0.134171	0.12306	0.143641	0.104128	0.133634	0.104029	0.0965679	0.109002	0.115238	0.120658	0.123007	0.113132	0.104613	0.126086	0.168873	0.121011	0.118932	0.122486	0.112027	0.158154	0.147635	0.119902	0.141659	0.112227	0.12547	0.136993	0.121343	0.023937	0.128613	0.0183929	1.05991	0.28578
Glu	148.061	10.408	0.0187741	0.0174625	0.0096901	0.0164849	0.0119793	0.00768767	0.0182559	0.0117631	0.0156789	0.0119981	0.00784675	0.0157962	0.0178062	0.0201194	0.0168335	0.0263144	0.0131437	0.00663475	0.0165333	0.0135964	0.00648019	0.0191423	0.0123364	0.012026	0.00551439	0.00846654	0.0190731	0.0119355	0.0196839	0.00941129	0.0145451	0.00405319	0.0133528	0.00587101	0.918028	0.26862
Gluconic acid	195.052	7.981	0.000443522	0.000452444	0.000481894	0.00100745	0.000825687	0.000534106	0.000903785	0.00045554	0.000709202	0.000791215	0.00126926	0.00127494	0.000537206	0.000543498	0.000541679	0.000871175	0.000504987	0.000535557	0.00084829	0.000645113	0.000540399	0.000600603	0.000668148	0.000907664	0.00079417	0.000969695	0.000531455	0.000572678	0.000511443	0.00130083	0.000718095	0.000286348	0.000720147	0.000226077	1.00286	0.98182
Gluconolactone	179.055	21.8792	ND	ND	0.000156458	0.000325538	0.000209165	0.000213857	0.000188438	ND	0.000222051	0.000241163	0.0002786	0.000192469	ND	0.000140786	0.000201513	0.000179647	ND	0.000133151	0.000280767	0.000241758	0.000197661	ND	0.000113892	0.000237929	0.000218517	0.000304491	0.00017812	0.00015755	0.00020607	0.00019183	0.000215458	5.23077e-05	0.000203183	5.44078e-05	0.94303	0.93563
Glucuronic acid Galacturonic acid	193.036	7.91902	0.000294165	0.000173443	8.7189e-05	0.000392788	0.000165283	0.000172576	0.000160839	0.000117756	9.55832e-05	0.000210072	0.000239527	0.000193906	0.000117983	0.000149351	0.000105613	0.000285342	0.000261064	0.000104342	0.000393958	0.000156792	0.000195444	0.000169668	0.000100994	0.000124387	0.000231972	0.000126166	0.00015605	0.000134317	0.000127336	0.000137012	0.000178405	8.17358e-05	0.000180323	8.11826e-05	1.01075	0.86632
Glutaric acid	131.036	16.379	0.000164141	0.000147417	0.000121274	5.23613e-05	0.000131206	ND	ND	ND	ND	ND	ND	0.000151178	ND	5.87675e-05	0.000108925	0.000132149	0.00016971	0.000146882	ND	0.000127322	0.000207874	0.000120121	ND	ND	ND	ND	0.000216084	5.79601e-05	ND	9.10176e-05	0.000116909	4.16962e-05	0.000141013	5.13125e-05	1.20618	0.52241
Gly	76.0393	7.91106	0.0352907	0.049783	0.0360346	0.0385004	0.0486903	0.0728885	0.0395447	0.0422901	0.038944	0.0644859	0.0498788	0.0326291	0.0354134	0.0339907	0.0478471	0.0700512	0.0458167	0.0654262	0.0425878	0.0477027	0.0645616	0.0402369	0.0596919	0.0498913	0.120672	0.0519619	0.0559077	0.045312	0.0415076	0.0698679	0.0444141	0.0115806	0.0580797	0.0201103	1.30769	0.0081816
Glyceric acid	105.02	10.2398	0.000546821	0.000586576	0.000516543	0.000617304	0.000724549	0.000694179	0.000508984	0.000543407	0.000709386	0.000448815	0.000646295	0.000646421	0.000622202	0.000603076	0.000671947	0.000701991	0.000549251	0.000525524	0.000815916	0.000576729	0.000724856	0.000607285	0.000647699	0.000634451	0.000596522	0.000510551	0.000623623	0.000577425	0.00069584	0.000642945	0.000605767	8.03751e-05	0.000628707	8.13012e-05	1.03787	0.4174
Glycerol	93.055	21.1214	0.0753579	0.0689686	0.039499	0.0496054	0.0568963	0.0571981	0.069872	0.0687926	0.042654	0.0515691	0.0393046	0.0389795	0.0443105	0.0496608	0.0498623	0.0591717	0.0477183	0.0702626	0.0602873	0.0371188	0.0491176	0.0424015	0.0622444	0.0533231	0.0589177	0.0275334	0.0382455	0.030698	0.0538758	0.0374664	0.0535021	0.0122518	0.0485588	0.0126126	0.907606	0.23454
Glycerol 3-phosphate	171.008	11.9261	ND	ND	ND	7.05402e-05	ND	0.00010108	ND	9.02077e-05	ND	ND	0.000119763	ND	ND	0.000110037	ND	ND	ND	ND	0.000120747	ND	ND	ND	ND	ND	ND	ND	ND	8.62478e-05	0.000106988	ND	9.83257e-05	1.89885e-05	0.000104661	1.73668e-05	1.06443	0.53862
Glycerophosphocholine	258.111	20.7543	0.000125678	0.000361679	0.000134691	0.000184528	0.000209484	0.000206821	0.000150245	0.000160201	0.00014674	0.000152112	0.00016706	0.000138846	0.000164056	0.000135149	0.000107761	0.000328887	ND	0.000201188	0.00017186	0.000144421	0.000199095	0.000109831	0.000254043	0.000316026	ND	0.000161978	0.000237929	0.000187434	0.000136658	0.000130652	0.00016967	6.00751e-05	0.000198462	6.88239e-05	1.16969	0.081766
Glycocholic acid	464.302	6.57801	ND	0.000336876	ND	ND	ND	ND	ND	ND	ND	0.00013435	ND	ND	ND	ND	ND	ND	ND	ND	ND	7.23508e-05	ND	8.86643e-05	ND	ND	ND	ND	ND	ND	ND	0.000160882	0.000235613	0.000143207	0.000107299	4.71155e-05	0.455403	NA
Glyoxylic acid	72.9931	11.5485	ND	ND	ND	0.000115754	ND	ND	0.00014998	ND	ND	ND	ND	ND	ND	0.000114901	0.000155843	ND	ND	ND	0.000153558	0.000152825	0.000177431	0.000100073	ND	0.000203271	ND	ND	ND	8.54566e-05	9.77575e-05	0.000145356	0.00013412	2.18338e-05	0.000139466	4.16319e-05	1.03986	0.62126
Guanidinosuccinic acid	176.068	9.61697	6.2839e-05	ND	ND	0.000297775	0.000175066	0.000121167	5.40296e-05	8.54405e-05	7.88768e-05	0.000140825	0.00010217	4.37475e-05	9.06063e-05	6.77508e-05	6.19391e-05	7.35734e-05	9.24723e-05	3.93959e-05	0.000168041	0.000194236	0.000195654	8.2929e-05	0.000130043	4.47893e-05	0.000104877	7.73972e-05	5.05524e-05	0.000161506	ND	5.36087e-05	0.000106326	6.84609e-05	0.000104934	5.54034e-05	0.986912	0.908
Guanidoacetic acid	118.062	7.84247	0.000286789	0.000747891	0.00040203	0.000557586	0.0004468	0.000757488	0.000495183	0.000452446	0.000938131	0.000649143	0.000695952	0.000605749	0.000443612	0.000458169	0.000509628	0.000501954	0.000404185	0.000746066	0.000761484	0.000516398	0.000609423	0.000643422	0.00076661	0.00104618	0.000986579	0.000691825	0.000826401	0.000430242	0.00058204	0.000626299	0.000563106	0.000169095	0.000675941	0.000185863	1.20038	0.033975
Hexanoic acid	115.077	8.74905	9.49592e-05	0.000143414	9.92411e-05	0.000116376	8.5284e-05	0.000160249	0.000101627	7.23822e-05	7.76498e-05	9.79599e-05	9.38065e-05	ND	8.16804e-05	ND	9.10772e-05	0.000105004	8.60794e-05	0.000100931	0.000122497	ND	0.000125553	8.29598e-05	0.00010329	8.74282e-05	ND	ND	ND	8.62478e-05	ND	ND	0.000101208	2.5379e-05	9.99988e-05	1.59181e-05	0.988051	0.57205
Hippuric acid	178.052	8.25084	0.000123011	7.68027e-05	ND	0.000404441	0.000880539	0.000150036	0.00043569	0.000234072	9.92808e-05	ND	ND	ND	0.000399675	0.000129694	0.000807551	0.00035815	0.000170275	9.27041e-05	0.000199057	0.000470564	0.000301543	0.000106919	0.00066314	ND	0.000347958	ND	ND	0.00016755	0.0001523	0.000336125	0.000340072	0.00028169	0.000280524	0.000167882	0.824895	0.47104
His	156.077	6.95456	0.0141674	0.0249161	0.0210035	0.0190958	0.0230834	0.0179387	0.0244865	0.0178912	0.0214153	0.0151647	0.0206565	0.0170093	0.0227558	0.0210774	0.0178019	0.0159804	0.016558	0.0133774	0.0193658	0.0176683	0.0176271	0.0218364	0.0159558	0.0172804	0.0159256	0.0229772	0.0148661	0.0152025	0.0225094	0.0229389	0.0198976	0.00323519	0.0180046	0.00316799	0.904866	0.092622
Homocitrulline	190.119	10.6189	0.000127971	ND	ND	0.000133908	ND	ND	ND	ND	ND	ND	0.000152806	ND	ND	ND	ND	8.61347e-05	ND	ND	ND	ND	8.24862e-05	ND	ND	ND	ND	ND	ND	ND	ND	ND	0.000138229	1.2969e-05	8.43105e-05	2.57985e-06	0.609934	NA
Homovanillic acid	181.052	8.08711	0.000187075	0.000173079	0.000130124	0.000334677	0.000137402	0.000151797	0.00018052	0.000153227	0.00014772	0.000106782	0.000164777	0.000185564	0.00014329	0.000100107	0.000118124	0.000165818	0.000194008	0.000105747	0.000243681	0.000112966	0.00012195	0.000147176	0.000189886	0.000123393	0.000112407	0.000106545	0.000103905	0.000113744	0.00012356	9.15998e-05	0.000160951	5.51747e-05	0.000137092	4.28768e-05	0.851765	0.021871
Hydroxyproline	132.066	11.442	0.00264612	0.002479	0.00213442	0.00224984	0.00342207	0.00296116	0.00190913	0.00370768	0.00256035	0.00340238	0.00191741	0.0025415	0.00247093	0.00168532	0.00175736	0.00314701	0.00210782	0.00342732	0.00357975	0.00194433	0.00308707	0.00153508	0.00489903	0.0037922	0.00322532	0.00239248	0.002818	0.00261848	0.00224754	0.0035726	0.00252298	0.000624256	0.0029596	0.000858002	1.17306	0.067711
Hypotaurine	110.027	17.3245	8.8869e-05	0.000183162	0.000166473	0.000141527	0.000196737	0.000299846	0.00011458	ND	0.000164467	0.000135441	0.000141244	0.00016946	0.000167083	0.000113309	0.000120823	0.000149739	0.000142653	0.000185289	0.000193543	0.000154034	0.000454104	0.000175196	0.000157865	0.000281695	0.00012099	0.000217593	0.000261781	0.000254893	0.000130545	0.000168707	0.000157359	5.08999e-05	0.000203242	8.48727e-05	1.29158	0.0067824
Hypoxanthine	137.047	10.5604	0.000554657	0.00107944	0.000377197	0.000495345	0.000395492	0.000573448	0.000731795	0.000574053	0.000382741	0.000216933	0.000584113	0.000416045	0.000443164	0.00037809	0.000456327	0.000603043	0.000378621	0.000560543	0.000653809	0.00019074	0.000222512	0.000462112	0.000295411	0.000151192	0.0002041	0.000394054	0.000309604	0.000233909	0.000265675	0.000183742	0.000510589	0.000199228	0.000340604	0.000162554	0.667081	0.0092169
Ile	132.102	9.71161	0.103412	0.0841397	0.0436931	0.0605248	0.040324	0.0551789	0.0623037	0.0468917	0.0678024	0.0367112	0.0443568	0.0531349	0.0523911	0.0667114	0.0377969	0.0398824	0.0490118	0.035713	0.0395486	0.0305846	0.0334977	0.0471736	0.033054	0.027799	0.0293828	0.0385323	0.0351637	0.0338988	0.0479603	0.0336155	0.0570248	0.018282	0.0369879	0.00666996	0.648627	0.00021858
Indole-3-acetic acid	174.057	8.38206	0.000160919	6.64289e-05	0.000121274	0.00011622	0.000174577	0.000103194	0.000168474	0.000117216	7.70952e-05	0.0002347	ND	0.000165217	0.000290943	0.000132126	0.00011518	0.000148142	0.000198906	0.000245004	0.000262493	0.00016397	0.000228049	0.000176514	0.000141267	0.000155582	0.000181543	0.000193664	0.000211851	0.000123239	0.000135098	0.00011547	0.000145969	6.0237e-05	0.000178719	4.44476e-05	1.22437	0.19101
Isethionic acid	124.992	11.416	0.000212853	0.000136498	0.000205073	0.000281228	0.000256763	0.000281757	0.000217166	0.00019536	0.000198931	0.000212829	0.000208149	0.000215677	0.000222876	0.00017225	0.000211226	0.000267666	0.000182519	0.000205273	0.000386958	0.000202696	0.000307667	0.000210741	0.000226194	0.000205059	0.000239292	0.000190132	0.000187029	0.00024727	0.000183977	0.000221431	0.000215242	3.72792e-05	0.000230927	5.523e-05	1.07287	0.1296
Isobutyric acid Butyric acid	87.0463	9.67518	ND	ND	ND	8.06395e-05	ND	ND	ND	ND	7.32127e-05	ND	ND	ND	ND	ND	8.64773e-05	ND	7.92986e-05	ND	0.000111778	ND	ND	ND	ND	ND	ND	ND	ND	ND	ND	ND	8.01098e-05	6.64818e-06	9.55384e-05	2.29666e-05	1.19259	NA
Isocitric acid	191.021	28.5538	0.00213535	0.00287755	0.00201156	0.0027158	0.00208891	0.00232855	0.00160754	0.00153173	0.00156427	0.00146848	0.00164235	0.00234335	0.00123393	0.00208381	0.00180278	0.00253672	0.00221923	0.00224978	0.00282617	0.00201317	0.00209153	0.00179871	0.00142143	0.00172174	0.00165731	0.00143002	0.00174965	0.00141478	0.00109149	0.00134586	0.0019624	0.000472063	0.00183784	0.000481712	0.936527	0.24633
Isoniazid	138.066	6.28924	ND	0.000193523	ND	ND	ND	ND	ND	ND	ND	ND	ND	ND	ND	ND	ND	ND	0.00552372	ND	ND	ND	ND	ND	ND	ND	ND	ND	ND	ND	ND	ND	0.000193523	NA	0.00552372	NA	28.543	NA
Isonicotinic acid	124.04	11.1041	ND	0.000282484	ND	ND	ND	ND	ND	ND	ND	ND	ND	ND	ND	ND	ND	ND	0.000561987	ND	ND	ND	ND	ND	ND	ND	ND	ND	ND	ND	ND	ND	0.000282484	NA	0.000561987	NA	1.98945	NA
Isovaleric acid Valeric acid	101.061	9.03097	0.000137606	0.00013577	ND	0.000178836	ND	0.000126262	0.000156597	ND	0.000181553	ND	0.000159849	ND	ND	0.000175695	ND	ND	0.000138066	ND	0.000204745	ND	ND	ND	ND	ND	ND	ND	ND	ND	ND	ND	0.000156521	2.14051e-05	0.000171405	4.71488e-05	1.0951	0.44372
Isovalerylalanine N-Acetylleucine	172.099	7.87291	0.000622447	0.000184727	ND	ND	ND	ND	ND	ND	ND	ND	ND	ND	ND	ND	ND	ND	ND	ND	ND	ND	ND	ND	ND	ND	ND	ND	ND	ND	ND	ND	0.000403587	0.000309515	NA	NA	< 1	NA
Kynurenine	209.093	9.40088	0.000427374	0.000447067	0.000590781	0.000557844	0.000463903	0.000498403	0.000761072	0.000467981	0.000459625	0.000302775	0.000414162	0.000475791	0.000471086	0.000398051	0.000409135	0.000349623	0.000498761	0.000406116	0.000458295	0.000390985	0.00057597	0.000337052	0.000448274	0.000366158	0.000274207	0.000322797	0.000296906	0.000420464	0.00037304	0.000345398	0.000476337	0.000103414	0.000390936	7.9964e-05	0.820715	0.013516
Lactic acid	89.0249	10.6203	0.0798867	0.110988	0.0546101	0.10396	0.0810183	0.0995207	0.0792681	0.107772	0.0784	0.0651588	0.0866277	0.125567	0.146927	0.0900124	0.0846433	0.16841	0.074629	0.0818924	0.216229	0.0612118	0.0532279	0.0717943	0.0680121	0.0687377	0.111727	0.0937466	0.0679081	0.0699347	0.0716273	0.0980729	0.0929574	0.0235413	0.0918107	0.0443703	0.987665	0.93392
Lauric acid	199.172	7.48663	0.000215506	0.000375096	0.000329925	0.000318984	0.000261866	0.000423164	0.000144382	0.000253338	0.000271589	0.0002347	0.000232627	0.000260847	0.000209437	0.000315723	0.000269368	0.000345945	0.000231492	0.000268882	0.000286774	0.000280147	0.000288393	0.000312281	0.000329066	0.000265265	0.00027752	0.000258219	0.00022609	0.000279316	0.000264533	0.000257721	0.000274437	6.95808e-05	0.00027811	3.23792e-05	1.01338	0.87248
Leu	132.102	9.81136	0.204778	0.113873	0.0868614	0.135542	0.0863146	0.106408	0.140692	0.0923922	0.132503	0.0822345	0.0985998	0.109981	0.110816	0.153739	0.082048	0.0739296	0.084839	0.0601212	0.101783	0.0767713	0.0693155	0.113866	0.077985	0.0566335	0.0590967	0.0870561	0.0700227	0.0669733	0.114728	0.0671705	0.115786	0.0333937	0.0786861	0.0186167	0.679585	0.00036128
Lys	147.113	6.559	0.038063	0.0758248	0.0493789	0.0623198	0.0489729	0.0392301	0.0749674	0.0513545	0.0539176	0.0334013	0.0470418	0.0532337	0.0539294	0.0764814	0.0469425	0.0460823	0.0427122	0.0407189	0.0554031	0.0496352	0.0491112	0.058624	0.0409765	0.0375857	0.036508	0.0581388	0.0499624	0.0283614	0.0624888	0.0457295	0.0536706	0.0134638	0.0468025	0.00938077	0.872033	0.057349
Malic acid	133.015	21.2542	0.00070755	0.0010665	0.000635934	0.00107333	0.00097785	0.000945119	0.000630461	0.000640096	0.000668898	0.000540893	0.000794151	0.00103077	0.000815233	0.000756277	0.000617853	0.00112685	0.00108306	0.00104021	0.00148724	0.000865565	0.000908772	0.000787059	0.000748276	0.000877859	0.00091406	0.000867074	0.00124802	0.00103913	0.000536198	0.000674966	0.000793395	0.00018136	0.000946955	0.00023584	1.19355	0.0092609
Melamine	127.073	7.26134	ND	ND	ND	0.000107049	8.60457e-05	8.08523e-05	ND	0.000115053	ND	7.32085e-05	9.599e-05	ND	ND	0.000112488	ND	9.29138e-05	ND	ND	ND	0.000106076	9.97864e-05	ND	ND	ND	ND	ND	8.55593e-05	8.42686e-05	ND	8.63754e-05	9.58124e-05	1.63539e-05	9.24966e-05	8.84324e-06	0.965393	0.017908
Met	150.059	10.19	0.00401115	0.00769946	0.00555422	0.00619465	0.00586789	0.00549617	0.00737158	0.00554186	0.00634182	0.00453365	0.00559752	0.00625036	0.00519876	0.00617742	0.00538438	0.00432239	0.00404132	0.00456805	0.00844457	0.00387282	0.00510899	0.00638509	0.00507409	0.00427749	0.00472512	0.00598913	0.00513605	0.00434022	0.00614096	0.00562902	0.00581473	0.000943852	0.00520369	0.00118747	0.894915	0.10275
Metformin	130.109	5.40659	ND	ND	ND	ND	ND	0.000119157	ND	ND	0.000131741	ND	0.000141742	5.04627e-05	ND	0.00129525	ND	ND	ND	ND	ND	ND	ND	ND	ND	ND	ND	ND	ND	ND	ND	ND	0.000347671	0.000530917	NA	NA	< 1	NA
Methionine sulfoxide	166.053	11.2233	ND	0.000288319	0.000224621	0.000277243	0.00024932	0.000292029	0.000241802	0.000199038	0.000250896	0.000179967	ND	0.000138155	0.000228871	ND	0.000242489	0.000166487	ND	0.000138996	ND	0.00016485	0.000284162	0.000263461	0.000177455	0.000217921	0.000230249	0.000207281	0.000143588	0.000176228	0.000205943	ND	0.000234396	4.50067e-05	0.000198052	4.54526e-05	0.844945	0.17229
Mucic acid	209.031	13.8311	0.00023465	0.000586212	0.000263639	0.00027346	0.000299041	0.000396573	0.000306917	0.000297811	0.000267152	0.000277155	0.000136685	8.01668e-05	0.000208913	0.000292419	0.000283167	0.000436009	0.000322657	0.000181997	0.000274743	0.000306027	0.000382783	0.000307065	0.000277943	0.000208636	0.00027996	0.000169137	0.000190493	0.000276547	0.000264113	0.000207458	0.000280264	0.000112437	0.000272371	7.45547e-05	0.971838	0.76764
Myristoleic acid	225.187	7.31385	ND	0.000127398	ND	ND	ND	0.000127847	ND	ND	ND	ND	ND	ND	ND	ND	ND	4.88195e-05	ND	ND	ND	ND	ND	8.0841e-05	ND	ND	ND	ND	ND	ND	ND	ND	0.000127623	3.1783e-07	6.48303e-05	2.26426e-05	0.507984	NA
N,N-Dimethylglycine	104.071	10.391	0.00159265	0.000842806	0.00104891	0.00267507	0.000877666	0.00150057	0.00117055	0.000988756	0.00103001	0.000996754	0.000729344	0.00105132	0.00106844	0.00114519	0.000804681	0.000839813	0.000713794	0.000904	0.00177786	0.000903341	0.000977983	0.000829179	0.000800267	0.000853952	0.0010646	0.000734463	0.0012847	0.000719304	0.00151814	0.000709253	0.00116818	0.000477746	0.000975377	0.000316287	0.834953	0.046539
N-Acetyl-β-alanine	130.052	8.78608	ND	8.31726e-05	8.94488e-05	5.82656e-05	9.45777e-05	ND	5.03894e-05	ND	ND	ND	ND	0.000114146	0.000114667	ND	ND	ND	ND	9.81218e-05	0.00012709	7.61289e-05	ND	ND	ND	5.64309e-05	0.000121354	ND	0.000138348	ND	ND	8.09261e-05	8.6381e-05	2.49792e-05	9.97714e-05	3.02641e-05	1.15502	0.33736
N-Acetylalanine	130.052	8.69969	0.000205082	0.000222764	0.000232002	0.000276878	0.000235442	0.000253405	0.000187985	0.000150526	0.000220562	0.000142805	0.000243141	0.000253523	0.000183955	0.00022514	0.000197058	0.00026514	0.000190995	0.000229352	0.000378209	0.000232165	0.000235794	0.000235026	0.000144814	0.000213802	0.000120866	0.000179341	0.000212621	0.000159044	0.000182509	0.000179318	0.000215351	3.77604e-05	0.0002106	6.05315e-05	0.977936	0.67668
N-Acetylglycine	116.036	9.36914	0.00032506	0.00021694	0.000174943	0.000136419	0.000342958	0.000592747	0.000160669	0.000187077	0.000296363	0.000399191	0.000184327	0.000135104	0.000217291	0.0002067	0.000205522	0.000141619	0.000160104	0.00013404	0.000192932	0.000410303	0.000715309	0.000330372	0.000398135	0.00023705	0.000428643	0.000176594	0.000171251	0.000221356	0.000148944	0.00020707	0.000252087	0.000122503	0.000271581	0.000159621	1.07733	0.45969
N-Acetylputrescine	131.117	8.05346	4.02491e-05	ND	3.02493e-05	4.42918e-05	ND	5.85174e-05	ND	3.81084e-05	ND	ND	ND	ND	3.50987e-05	ND	4.55063e-05	3.1503e-05	4.18703e-05	3.17972e-05	ND	3.38657e-05	3.38356e-05	ND	ND	ND	ND	5.01692e-05	ND	ND	ND	2.9967e-05	4.17173e-05	9.07128e-06	3.6144e-05	7.28702e-06	0.866403	0.12157
N-Acetylserine	148.061	22.1923	0.000151593	ND	ND	ND	ND	0.00014942	ND	ND	ND	ND	0.000167858	0.000118405	0.00012178	ND	ND	0.000115644	ND	ND	0.000218552	0.000111757	0.000138688	ND	ND	ND	ND	ND	ND	ND	ND	ND	0.000141811	2.11017e-05	0.00014616	4.97034e-05	1.03067	0.3153
N-Methylproline	130.086	11.8476	ND	0.000270336	ND	ND	ND	0.000135796	ND	0.00018144	ND	0.000298011	ND	ND	ND	ND	ND	ND	ND	0.000214398	ND	ND	0.000114601	ND	0.000164326	0.000157786	ND	ND	ND	ND	0.000348205	ND	0.000221396	7.56944e-05	0.000199863	9.01658e-05	0.90274	0.067557
N1-Methyl-4-pyridone-5-carboxamide	153.067	17.6314	0.000148383	ND	0.000181087	0.000266913	0.000217239	0.000178121	0.000173001	0.000133986	8.33871e-05	0.000112453	0.000139848	0.000146944	0.000117407	9.13521e-05	9.94396e-05	ND	0.000198621	ND	0.000560918	0.000211169	0.000452193	0.000177864	0.00020684	ND	0.000122121	8.93312e-05	ND	0.00012426	0.000143536	ND	0.000149254	5.09486e-05	0.000228685	0.000154033	1.53219	0.11649
N2-Phenylacetylglutamine	263.105	7.37362	0.000138932	0.000385833	0.000133137	0.000168116	0.000223962	0.000137533	7.63475e-05	0.000306094	0.00024737	0.00027109	0.000385904	0.000157282	0.000233348	0.000358482	0.000367989	0.000358571	0.000677522	0.000194438	0.000342335	0.000558405	0.000291095	0.000415777	0.000667522	0.000235261	0.000346656	ND	0.000423702	0.000348354	0.00048606	0.000512726	0.000239428	0.000103367	0.000418459	0.00014719	1.74774	3.5381e-05
N5-Ethylglutamine	175.108	10.9216	0.000151135	0.000371683	ND	ND	ND	ND	ND	0.000170396	ND	ND	0.000155597	ND	ND	ND	ND	ND	ND	ND	0.000141061	ND	ND	ND	0.000294056	ND	ND	ND	ND	ND	ND	ND	0.000212203	0.000106638	0.000217559	0.000108184	1.02524	NA
N6-Acetyllysine	189.123	10.8776	0.000141044	ND	ND	0.00012771	0.000125988	0.000108994	0.000106196	ND	ND	9.51607e-05	0.00014862	ND	0.000100138	0.000113662	9.90182e-05	0.00011355	0.000133396	ND	0.000134901	0.000126177	0.00013085	ND	ND	ND	ND	0.000101149	8.72207e-05	ND	0.000107875	0.000116342	0.000116653	1.84053e-05	0.000116829	1.61969e-05	1.00151	0.62167
N6-Methyllysine	161.13	6.76957	0.0011389	0.00397835	0.000462528	0.000551	0.00204438	0.000582382	0.000614686	0.000421256	0.00164572	0.00165729	0.000912851	0.000582147	0.000878702	0.000784125	0.000603063	0.00087989	0.00229876	0.00040787	0.000453613	0.0023411	0.00049291	0.000528478	0.000344177	0.00220195	0.00216327	0.000751495	0.000581471	0.000686124	0.000679598	0.000428248	0.00112382	0.000931548	0.00101593	0.000784564	0.903993	0.41768
N8-Acetylspermidine	188.176	6.06025	4.12811e-05	0.000188521	3.55634e-05	3.96431e-05	ND	4.33297e-05	4.60449e-05	2.97343e-05	ND	ND	ND	ND	ND	2.77109e-05	ND	4.79523e-05	0.000123612	ND	7.21937e-05	2.8185e-05	4.41583e-05	4.63557e-05	4.09512e-05	ND	ND	3.4064e-05	2.57509e-05	2.3292e-05	3.23497e-05	3.28703e-05	5.64785e-05	5.37343e-05	4.59779e-05	2.77764e-05	0.814078	0.91679
Nicotinamide	123.055	7.05402	8.13008e-05	0.00011004	6.36666e-05	9.90431e-05	5.22648e-05	7.21417e-05	0.000127622	5.84976e-05	4.85638e-05	ND	6.91766e-05	ND	0.000100586	8.10192e-05	7.85826e-05	5.27376e-05	ND	5.5879e-05	6.57874e-05	5.62608e-05	4.94153e-05	7.63702e-05	6.92939e-05	9.15111e-05	ND	6.85916e-05	ND	5.86694e-05	5.70577e-05	5.12238e-05	8.01927e-05	2.3499e-05	6.27331e-05	1.22407e-05	0.78228	0.072364
O-Acetylcarnitine	204.124	8.5903	0.0131202	0.0118255	0.00984952	0.0196796	0.0135197	0.0066797	0.00852071	0.00712955	0.0104405	0.00674378	0.0129317	0.0100314	0.00756821	0.0125073	0.0082636	0.0129279	0.0130783	0.0120702	0.0189403	0.0139204	0.00956898	0.0153105	0.00901551	0.00628562	0.0130089	0.0107033	0.0104422	0.0112276	0.00787982	0.00586015	0.0105874	0.00348526	0.0113493	0.00344715	1.07196	0.39568
O-Acetylhomoserine 2-Aminoadipic acid	162.077	10.4221	0.000398707	0.000479817	0.000236067	0.000508258	0.000290431	0.000297277	0.000403625	0.000545533	0.00038872	0.000247791	0.000302922	0.000368447	0.000291555	0.000383726	0.000323705	0.000216035	0.000282887	0.000171261	0.00030861	0.000292884	0.000296396	0.000355505	0.0003497	0.000192344	ND	0.000259999	0.000190343	0.000183809	0.00032095	0.000174202	0.000364439	9.30853e-05	0.00025678	6.70437e-05	0.704591	8.8768e-05
Octanoic acid	143.109	8.0125	0.0687192	0.000135588	ND	8.03288e-05	ND	ND	9.58586e-05	ND	ND	ND	9.69279e-05	9.31889e-05	ND	ND	ND	0.0973911	0.000119795	ND	6.86857e-05	ND	ND	ND	ND	ND	ND	ND	ND	ND	ND	ND	0.0115368	0.0280135	0.0325265	0.0561744	2.81936	0.4232
Octanoylcarnitine	288.218	9.90072	0.000109968	0.000427893	0.00012856	0.000227786	0.000252401	0.000398343	0.000158096	0.000169546	0.000157649	0.000235054	0.00014254	0.000165115	9.57646e-05	8.73598e-05	9.61741e-05	0.000236771	0.000292776	0.000209254	0.000408276	0.000220127	0.000374486	0.000299589	0.000277697	0.000160969	0.000444667	0.00020647	0.000380448	0.000205453	0.000151687	9.85074e-05	0.00019015	0.00010389	0.000264478	0.000101602	1.39089	0.010811
Ornithine	133.098	6.50413	0.0087071	0.028843	0.0148379	0.0186273	0.01979	0.0177373	0.024306	0.0156374	0.0207393	0.013011	0.0132958	0.0151495	0.0159993	0.0156935	0.0162205	0.011045	0.0162521	0.012016	0.0122747	0.0122444	0.0108791	0.0147421	0.0113336	0.012113	0.0148959	0.0115036	0.0139726	0.0178609	0.018013	0.00880521	0.0172397	0.00485068	0.0131967	0.00267414	0.765488	0.0059598
p-Anisic acid o-Hydroxyphenylacetic acid Mandelic acid Phenoxyacetic acid	151.041	8.92596	ND	ND	ND	ND	ND	ND	ND	0.000121537	ND	ND	ND	ND	0.00013561	ND	ND	0.000266403	ND	ND	ND	ND	0.000275964	ND	0.000175905	ND	ND	ND	0.000102943	0.000297911	ND	6.9088e-05	0.000128574	9.95116e-06	0.000198036	9.68317e-05	1.54025	0.29422
p-Hydroxyphenylacetic acid	151.04	8.52289	8.56718e-05	ND	ND	8.07949e-05	ND	ND	ND	ND	ND	0.000116523	ND	ND	ND	ND	ND	0.000135516	0.000123186	ND	ND	ND	ND	ND	ND	ND	ND	ND	9.8325e-05	ND	ND	ND	9.43298e-05	1.93737e-05	0.000119009	1.89441e-05	1.26163	NA
Pantothenic acid	218.104	7.4774	0.000141965	ND	ND	ND	ND	ND	ND	ND	ND	ND	0.000104649	ND	ND	ND	ND	ND	7.23293e-05	ND	0.00013409	ND	0.000154374	ND	ND	ND	ND	ND	ND	ND	ND	ND	0.000123307	2.63862e-05	0.000120265	4.2734e-05	0.975325	NA
Paraxanthine	181.072	19.2151	0.00119463	0.00160582	0.000603862	0.00231802	0.00135124	0.000258303	0.00339694	0.00107383	0.000395433	0.00144387	0.000853842	0.000595479	0.00076735	0.00186873	0.00116083	0.00145312	0.00266213	0.00106088	0.000881231	0.000774323	0.000197757	0.00102516	0.00177736	ND	0.000618096	0.000368216	0.000381516	0.000261705	0.00252391	0.000789822	0.00125921	0.000814933	0.00105537	0.000788446	0.838123	0.29358
Pelargonic acid	157.124	7.95804	0.000184611	0.000130856	0.000162138	0.000118862	0.000117357	0.000138237	ND	8.49861e-05	ND	0.000126447	0.000153935	ND	0.000132469	ND	ND	0.000123943	ND	ND	9.64662e-05	0.000106354	0.000129876	ND	0.000140641	0.000113855	0.000122818	0.000124597	9.54388e-05	ND	9.08347e-05	ND	0.00013499	2.73589e-05	0.000114482	1.66514e-05	0.848082	0.4248
Perillic acid	165.093	7.96284	0.000414143	0.00069177	0.000433497	0.000261496	0.00036027	0.000804064	0.000138104	0.000115055	0.000334079	0.00023231	0.00020437	0.00036482	ND	0.00023811	0.000259616	0.000441059	0.000600672	0.000583514	0.000202557	0.00039878	0.000244621	0.000418385	0.000127078	ND	0.000372033	0.000231338	0.000439288	0.0001268	ND	ND	0.00034655	0.000195755	0.000348844	0.000161693	1.00662	0.9566
Phe	166.087	10.5397	0.0270842	0.0299413	0.0313157	0.0324989	0.0362209	0.0312841	0.0451526	0.0349283	0.0305917	0.0281732	0.0388806	0.0319623	0.0301287	0.0334444	0.0315754	0.0220219	0.0279969	0.019917	0.0385349	0.0281824	0.0280129	0.0395736	0.0318381	0.0187977	0.0213035	0.0349899	0.0211074	0.0224994	0.0332757	0.0267709	0.0328788	0.00452904	0.0276548	0.00678483	0.841113	0.00066711
Phosphocreatine	210.03	12.0644	ND	ND	ND	6.6345e-05	ND	5.89929e-05	6.27746e-05	ND	ND	ND	7.06424e-05	ND	ND	ND	ND	ND	ND	ND	5.59985e-05	ND	ND	7.18768e-05	ND	ND	7.58056e-05	ND	ND	ND	ND	ND	6.46887e-05	4.97645e-06	6.78936e-05	1.04871e-05	1.04954	0.95932
Phosphorylcholine	184.074	19.6825	ND	9.34863e-05	7.7054e-05	ND	7.22359e-05	0.000101847	8.17098e-05	0.000110078	ND	9.0501e-05	9.86813e-05	ND	0.000107203	ND	ND	6.89875e-05	7.03799e-05	7.3648e-05	0.00010595	ND	9.7588e-05	ND	0.000153697	0.000139711	ND	0.00011123	ND	9.74527e-05	ND	ND	9.25328e-05	1.33291e-05	0.000102071	2.98518e-05	1.10308	0.79359
Pipecolic acid	130.086	9.76799	0.00101093	0.000410744	0.000482047	0.000540411	0.00029468	0.000282648	0.000485335	0.000479996	0.000562312	0.000249861	0.000444664	0.000605058	0.000610359	0.000572771	0.000690178	0.000461479	0.000928089	0.00050408	0.000362201	0.000453364	0.000367317	0.000355839	0.000370019	0.000680138	0.00030403	0.000394517	0.000489267	0.000444195	0.000656673	0.000431255	0.0005148	0.000187444	0.000480164	0.000162522	0.932721	0.57869
Piperidine	86.0963	6.64785	ND	ND	2.96361e-05	ND	2.1777e-05	ND	ND	0.000125369	5.12909e-05	ND	4.54532e-05	ND	ND	ND	6.85754e-05	ND	5.69141e-05	ND	ND	5.39667e-05	ND	3.2349e-05	ND	ND	3.59013e-05	ND	5.25697e-05	8.3939e-05	0.000120229	5.63047e-05	5.7017e-05	3.73195e-05	6.15217e-05	2.83906e-05	1.07901	0.73185
Pro	116.071	10.2745	0.0540489	0.0683811	0.0652856	0.0746444	0.0512412	0.0555828	0.062513	0.0553763	0.0786781	0.0464011	0.0472774	0.0728151	0.0639907	0.0654745	0.0542936	0.0543607	0.0427262	0.0581527	0.0842308	0.0500023	0.0379121	0.0510555	0.0463606	0.0788039	0.060617	0.0685111	0.0533009	0.0451689	0.0641228	0.0591019	0.0610669	0.00997588	0.0569618	0.0129427	0.932777	0.2528
Pyridoxal	168.066	8.35876	ND	ND	ND	ND	ND	ND	ND	ND	ND	ND	ND	ND	ND	ND	ND	ND	4.36587e-05	ND	3.54809e-05	ND	ND	ND	ND	ND	ND	ND	ND	ND	ND	ND	NA	NA	3.95698e-05	5.78259e-06	1 <	NA
Pyrophosphate	176.937	16.3295	0.000467973	ND	ND	0.000455714	ND	ND	0.000706809	ND	ND	0.000396434	ND	0.000537566	0.000419223	0.000394958	0.000395956	ND	ND	0.000332892	0.000525424	0.000405958	0.000346576	0.000439573	ND	0.000350309	ND	ND	0.000421393	0.000395039	0.000485641	ND	0.000471829	0.000106857	0.000411423	6.50016e-05	0.871974	0.49367
Pyruvic acid	87.0096	12.6996	0.00285693	0.0076122	0.00457733	0.00570645	0.00608395	0.0058049	0.00482703	0.00648847	0.00488547	0.00469123	0.00467751	0.00750903	0.00870071	0.00623138	0.00615295	0.0068825	0.0039896	0.00504033	0.0107163	0.00489114	0.00407227	0.00413544	0.00510439	0.00492837	0.00601451	0.00581836	0.00478175	0.00507418	0.0060018	0.00742288	0.00578704	0.00146188	0.00565825	0.00171141	0.977746	0.84387
Quinic acid	191.056	8.05935	ND	ND	ND	0.000475292	0.000533207	ND	0.000244312	ND	8.11625e-05	ND	ND	ND	0.00010245	ND	0.000146643	ND	ND	0.000181194	0.00104932	0.000214786	ND	0.000135767	ND	ND	ND	ND	ND	ND	ND	0.000212892	0.000263844	0.000195348	0.000358791	0.00038734	1.35986	0.79777
S-Methylcysteine	136.043	10.9944	0.000972743	0.00216376	0.00164695	0.00162162	0.000784185	0.00166306	0.000611093	0.000609006	0.00132601	0.00129829	0.00135263	0.00326625	0.0012621	0.000969295	0.00118042	0.00177912	0.0010133	0.000866007	0.00100233	0.00103957	0.00140141	0.000508246	0.00126375	0.00104323	0.00120905	0.000999444	0.00192158	0.00176129	0.00115427	0.000940693	0.00138183	0.000671947	0.00119355	0.000381639	0.86375	0.25868
S-Sulfocysteine	199.97	11.0881	7.39203e-05	ND	ND	7.79982e-05	5.88605e-05	ND	6.97307e-05	ND	ND	ND	7.19566e-05	ND	5.02649e-05	ND	ND	ND	ND	ND	ND	ND	ND	4.97107e-05	ND	ND	ND	ND	ND	ND	ND	ND	6.71219e-05	1.04604e-05	4.97107e-05	NA	0.740604	NA
Sarcosine	90.0554	9.00968	0.00052232	0.000518641	0.000640549	0.000711639	0.000508095	0.00055558	0.000613223	0.000636678	0.000582871	0.000937421	0.000350368	0.000626981	0.000537583	0.000472847	0.000475604	0.000408741	0.000313501	0.000491805	0.000489464	0.000378313	0.000476948	0.000416201	0.000505481	0.000488703	0.000786437	0.000511424	0.000407505	0.000421343	0.00081027	0.000609294	0.00057936	0.000132298	0.000501029	0.00013911	0.864797	0.081056
SDMA	203.151	7.42724	0.000244361	0.000185663	0.000141436	0.000490954	0.000209378	0.000202131	0.000196822	0.000159716	0.000216702	0.000159878	0.000221684	0.000146648	0.00020521	0.00019245	0.000152425	0.000242154	0.000205669	0.000175703	0.000346431	0.000258472	0.000187816	0.000214215	0.000200171	0.000226788	0.000187139	0.000150971	0.000191648	0.000176338	0.000113479	0.000156679	0.000208364	8.38735e-05	0.000202245	5.39938e-05	0.970634	0.66969
Ser	106.05	9.49024	0.0149709	0.0203404	0.0246585	0.020697	0.027565	0.0281014	0.020937	0.0236387	0.0248505	0.0224574	0.0199163	0.0196409	0.0170834	0.0197006	0.0159281	0.0281807	0.0129058	0.0273374	0.0181079	0.0192181	0.0217398	0.0210352	0.0206944	0.0211184	0.0314905	0.0235235	0.0322808	0.0216943	0.0198432	0.0178087	0.0213658	0.00388656	0.0224653	0.00529766	1.05146	0.53816
Serotonin	177.103	8.01899	ND	ND	ND	ND	ND	ND	ND	ND	ND	0.000251208	ND	ND	ND	ND	ND	ND	ND	ND	ND	ND	ND	ND	ND	ND	0.00069951	ND	ND	ND	ND	ND	0.000251208	NA	0.00069951	NA	2.78459	NA
Stachydrine	144.102	10.9413	0.000589746	0.00217781	0.000580971	0.011361	0.00152428	0.00546847	0.000558261	0.00105575	0.000160691	0.00340425	0.000180118	0.000177459	0.0010062	0.000487407	0.000313488	0.00122582	0.000350953	0.00210552	0.000736474	0.000975223	0.00187023	0.00193783	0.00190251	0.00229551	0.000149118	0.000415025	0.00131591	0.000821811	0.0083801	0.000458111	0.0019364	0.00298733	0.00166268	0.00198682	0.858644	0.78953
Succinic acid	117.02	20.825	0.000505501	0.000644451	0.000505056	0.000591667	0.00060537	0.000794907	0.000483874	0.000401163	0.000382148	0.000554861	0.000464761	0.000460247	0.000488861	0.000465074	0.000515368	0.000835192	0.000689954	0.000666185	0.000950881	0.000568795	0.00083852	0.000605656	0.000652916	0.000588551	0.000666634	0.000493873	0.000694048	0.000783352	0.000483543	0.000685252	0.000524221	0.000103485	0.000680223	0.000129337	1.29759	0.00021398
Sulfotyrosine	260.024	8.21879	ND	ND	7.90916e-05	0.000141546	0.000119179	0.000143696	8.46609e-05	ND	0.000103718	ND	0.000145392	9.15611e-05	0.000108733	ND	0.00011702	ND	ND	ND	0.00019337	7.74513e-05	7.81778e-05	0.000146198	ND	0.000103324	ND	0.000108703	0.000114103	9.7919e-05	6.75491e-05	0.000111589	0.00011346	2.44392e-05	0.000109838	3.7038e-05	0.968083	0.85134
Taurine	126.022	21.1228	0.00263121	0.0021428	0.00183397	0.00271497	0.00207147	0.00215185	0.00223065	0.00230046	0.00154104	0.00171662	0.0011774	0.00121436	0.00144432	0.00249786	0.00203609	0.0018832	0.00152364	0.00239683	0.00279769	0.00196563	0.00236228	0.00217605	0.00283282	0.00236371	0.00195422	0.00151284	0.00213851	0.0023816	0.00235923	0.00178174	0.00198034	0.000483013	0.002162	0.000397394	1.09173	0.19694
Terephthalic acid	165.02	16.2767	0.000287531	0.000285371	0.000263262	0.00026103	0.000247834	0.000249003	0.000143533	0.000249016	0.000292481	0.000285977	0.000156727	0.000235617	0.000271744	0.000265062	0.00031003	0.000270401	0.000294215	0.000277109	0.000375146	0.000314717	0.000285151	0.000214326	0.000317172	0.000271226	0.000261904	0.000279606	0.000315756	0.000277734	0.000279427	0.000309732	0.000253615	4.66078e-05	0.000289575	3.53344e-05	1.14179	0.011778
Theobromine	181.072	20.6855	0.00033862	0.000545317	ND	0.000854457	0.00113198	ND	0.000886831	0.000417372	0.00032736	0.000350407	ND	ND	0.000453592	0.000485763	0.000343509	0.000343342	0.0015269	0.000322882	0.000759512	0.000345758	ND	0.00180421	0.000523508	ND	ND	0.000786833	ND	0.000510336	0.000992779	0.000526444	0.000557746	0.000274217	0.0007675	0.000494152	1.37607	0.28172
Thiaproline	134.028	13.2928	0.000120174	0.000116471	0.000179554	0.000225333	0.000193019	0.000164273	0.000225966	0.000165298	0.000169187	0.00015408	0.000209922	0.000179532	0.000186147	0.000183761	0.0001401	0.00012332	0.000147598	0.000157116	0.0001965	0.0001749	0.000138688	0.000191648	0.000123583	0.0001845	0.000114064	0.000221996	0.00014074	0.000246543	0.000193461	0.000185609	0.000174188	3.29911e-05	0.000169351	3.84727e-05	0.972233	0.57823
Thr	120.066	9.99382	0.0154798	0.0652783	0.0328362	0.0289654	0.0353079	0.0427087	0.0353911	0.0255224	0.0365463	0.0189405	0.0459625	0.0308143	0.0282901	0.023516	0.0340974	0.0240573	0.0233244	0.0246703	0.0248693	0.0203568	0.0320999	0.0249132	0.0208137	0.0277729	0.0264077	0.0388016	0.0280826	0.0270513	0.0295379	0.0366247	0.0333105	0.0120158	0.0272922	0.00523791	0.819329	0.076373
Threonic acid	135.031	9.04806	0.00131938	0.00171641	0.00159388	0.00186714	0.00218768	0.00214699	0.00123615	0.00170962	0.00163305	0.0018594	0.00136537	0.0010674	0.00152226	0.00264737	0.00192734	0.00138988	0.00205159	0.00153283	0.00284674	0.00214294	0.00225419	0.00195469	0.00201446	0.00183361	0.00222358	0.00156756	0.00143658	0.00237102	0.0019734	0.00195465	0.00171996	0.00041006	0.00196985	0.000387881	1.14528	0.031357
Trimethylamine	60.0811	5.62899	ND	0.000642614	ND	0.000706473	ND	ND	0.000434632	ND	ND	ND	ND	ND	ND	ND	0.000601588	0.000330781	ND	ND	ND	0.000468658	ND	ND	0.000339488	ND	ND	ND	0.000292397	ND	0.000622922	ND	0.000596327	0.000116114	0.000410849	0.000135878	0.688966	NA
Trimethylamine N-oxide	76.0756	6.3047	0.00122387	0.0031677	0.00162948	0.00942317	0.00376763	0.000622697	0.00515716	0.00095004	0.00102624	0.000478392	0.00415498	0.00162912	0.00316819	0.00206388	0.00996282	0.00332974	0.00184787	0.00301431	0.000966238	0.00320402	0.00121521	0.00186323	0.00637327	0.00105709	0.00125966	0.000786717	0.00346462	0.00212221	0.00546302	0.00341229	0.00322836	0.00296991	0.0026253	0.00165378	0.8132	0.53198
Trp	205.098	10.4736	0.0080489	0.0166652	0.0205375	0.0164679	0.0178213	0.0139595	0.020641	0.0191763	0.0142684	0.0120871	0.011197	0.0134408	0.0176413	0.0139839	0.0178926	0.00646459	0.0135806	0.0122945	0.0142154	0.0130418	0.0170463	0.0140836	0.0167706	0.00852758	0.00973533	0.0138663	0.0138795	0.0157962	0.0148007	0.013667	0.0155886	0.00357879	0.0131847	0.00292732	0.845789	0.012334
Tyr	182.082	10.797	0.0126119	0.0215269	0.0191092	0.0178693	0.0195101	0.0166335	0.0274931	0.0225675	0.0162363	0.0121	0.0152266	0.0173237	0.0172106	0.0177859	0.0219455	0.0134414	0.0105657	0.010928	0.0202243	0.0132283	0.0136715	0.020645	0.0167045	0.0108341	0.0106279	0.0166446	0.0133303	0.0102644	0.0172165	0.0175289	0.0183433	0.00394953	0.0143904	0.00354324	0.784501	0.0013344
Urea	61.0403	20.2478	0.369608	0.324057	0.393957	0.754609	0.608226	0.419727	0.477887	0.505569	0.380983	0.351967	0.417524	0.363625	0.590061	0.393065	0.427313	0.316888	0.534556	0.259282	0.636918	0.544594	0.557546	0.584664	0.439767	0.223712	0.560677	0.434339	0.272421	0.680054	0.429625	0.344356	0.451878	0.117801	0.454627	0.145	1.00608	0.93213
Uric acid	167.022	8.73853	0.019935	0.0278117	0.0229077	0.0380121	0.0192093	0.0183128	0.0223851	0.0246642	0.0223034	0.0211645	0.0236782	0.022804	0.024775	0.0226443	0.0203178	0.0225571	0.0335384	0.0186815	0.0308937	0.0237005	0.0211565	0.0192967	0.0246136	0.0234973	0.0204101	0.0234555	0.0258175	0.0221392	0.0244685	0.0188065	0.023395	0.00470478	0.0235355	0.00417222	1.00601	0.87792
Uridine	245.084	21.2007	0.00101001	0.00104109	0.0011928	0.00112847	0.00112242	0.00108067	0.00108352	0.00104216	0.00106987	0.00132169	0.00158757	0.00120498	0.0010783	0.000998063	0.00108794	0.00102175	0.00104507	0.000956138	0.00123493	0.00107671	0.00112718	0.00100315	0.00116831	0.000791315	0.000933576	0.00108321	0.000961564	0.00103375	0.0010008	0.00101836	0.00113664	0.000150038	0.00103039	0.000104883	0.906523	0.042023
Urocanic acid	139.051	7.88916	6.61644e-05	7.34791e-05	4.23081e-05	3.58983e-05	3.67553e-05	3.23856e-05	6.69381e-05	3.64093e-05	4.57318e-05	5.30166e-05	6.04049e-05	ND	ND	8.25456e-05	3.37083e-05	5.6825e-05	ND	3.0862e-05	0.000120487	5.30927e-05	3.68942e-05	5.40261e-05	5.8457e-05	ND	7.7315e-05	ND	3.52443e-05	3.19715e-05	ND	2.57156e-05	5.12112e-05	1.70025e-05	5.28082e-05	2.72804e-05	1.03119	0.26855
Val	118.086	9.52211	0.193594	0.126551	0.111439	0.149629	0.106474	0.115039	0.160936	0.129797	0.143364	0.0985095	0.107543	0.132584	0.134137	0.15904	0.10664	0.0811768	0.108485	0.0698422	0.120131	0.108882	0.0901421	0.125899	0.100442	0.0835028	0.083419	0.110842	0.0924498	0.0944485	0.138963	0.0866603	0.131685	0.0261385	0.0996857	0.0189645	0.757	0.00052207
XA0004	144.03	9.12546	ND	4.13133e-05	ND	8.26594e-05	ND	6.093e-05	ND	ND	ND	ND	7.22852e-05	ND	4.95667e-05	ND	ND	ND	ND	ND	0.000105653	ND	7.40347e-05	ND	ND	ND	ND	ND	ND	ND	ND	6.77295e-05	6.13509e-05	1.66895e-05	8.24726e-05	2.03213e-05	1.34428	0.17023
XA0013	172.993	10.6363	0.00042381	0.000273905	0.00103233	0.000649311	0.00206668	0.00350788	0.00049049	0.000565914	0.00030191	0.000473442	0.00316478	0.00199685	0.000902324	0.00269621	0.00095861	0.000969867	0.00156054	0.00153323	0.00107228	0.00295108	0.00294842	0.000485698	0.00285288	0.00242931	0.000663218	0.000834502	0.00161284	0.0011323	0.00130672	0.000666427	0.0013003	0.00109671	0.00153462	0.000861903	1.18021	0.46129
XA0017	186.115	7.68329	0.00123921	0.000450624	ND	ND	ND	ND	ND	ND	ND	ND	ND	ND	ND	ND	ND	ND	ND	ND	ND	ND	ND	ND	ND	ND	ND	ND	ND	ND	ND	ND	0.000844916	0.000557613	NA	NA	< 1	NA
XA0019	191.02	8.1148	0.000202807	0.000530521	0.000629155	0.000389369	0.000427878	0.000390762	0.00058075	0.000468324	0.000244597	0.000532623	0.000348119	0.00038944	0.000482752	0.000538432	0.000544071	0.000169185	0.000457521	0.000369813	0.000609203	0.000644735	0.000655685	0.000727406	0.000327188	0.000403958	0.000293137	0.000343572	0.000397148	0.00054894	0.000666261	0.000592876	0.00044664	0.000121134	0.000480442	0.000166234	1.07568	0.4338
XA0027	227.203	7.27059	0.000117514	0.000412405	0.00016854	0.000189402	0.000218495	0.000349379	9.61979e-05	0.000145125	0.000137921	0.000167065	0.00015607	0.000169897	0.000110827	0.000182382	0.000127508	0.000196751	0.000118665	0.000183402	0.00022115	0.000219319	0.000151132	0.000271209	0.00013292	0.000132931	0.000143966	0.000143237	0.000141234	0.000157857	0.000136777	0.000135459	0.000183248	8.7238e-05	0.000165734	4.33592e-05	0.904422	0.54233
XC0001	72.0814	6.10146	ND	ND	ND	9.2974e-05	ND	ND	ND	ND	ND	ND	ND	ND	ND	ND	3.83432e-05	ND	ND	ND	9.83116e-05	ND	ND	ND	4.6057e-05	ND	ND	ND	ND	3.03235e-05	6.9157e-05	ND	6.56586e-05	3.86298e-05	6.09623e-05	2.95693e-05	0.928473	NA
XC0016	129.066	8.35375	0.00134358	0.00306516	0.000983613	0.00500045	0.00145045	0.000835772	0.00134249	0.000992275	0.0029303	0.00103072	0.000973755	0.000799601	0.0027137	0.000545882	0.00108509	0.00481936	0.00344178	0.00338722	0.0123662	0.00238666	0.00113885	0.00206822	0.00145028	0.00608293	0.0018909	0.0010086	0.00340505	0.0045093	0.000640244	0.000922547	0.00167286	0.00122069	0.00330121	0.00297797	1.9734	0.006624
XC0029	144.102	11.6236	0.000168564	0.000129928	ND	0.000144497	0.000289262	ND	ND	ND	0.000136776	0.000143207	0.000134067	ND	9.59889e-05	6.23496e-05	8.47975e-05	6.69937e-05	0.000321812	ND	6.91138e-05	0.000335926	4.48274e-05	5.83615e-05	ND	0.000129252	0.000121838	ND	ND	ND	8.59686e-05	5.36087e-05	0.000138944	6.17121e-05	0.00012877	0.000109081	0.92678	0.9243
XC0061	218.14	8.86404	ND	ND	ND	ND	ND	ND	ND	ND	ND	ND	ND	0.000445967	ND	ND	ND	0.000212545	ND	ND	ND	ND	ND	ND	ND	ND	ND	ND	ND	ND	ND	ND	0.000445967	NA	0.000212545	NA	0.476594	NA
XC0120	298.054	9.00931	0.00202438	0.00270015	0.00124635	0.00199171	0.00197799	0.00253199	0.00229306	0.00227692	0.00245305	0.00147152	0.00144603	0.0016233	0.00171457	0.00191147	0.00160283	0.00182548	0.00238724	0.00109151	0.00167475	0.00136621	0.00220438	0.00168971	0.00234339	0.00240396	0.00161344	0.00138713	0.00125028	0.00129644	0.0017777	0.00158006	0.00195102	0.000435014	0.00172611	0.000432191	0.884722	0.0017206
XC0132	325.161	8.26308	4.55239e-05	ND	3.56656e-05	7.46375e-05	3.97298e-05	6.95732e-05	4.80411e-05	4.38125e-05	3.94384e-05	3.61383e-05	6.63856e-05	4.01924e-05	ND	ND	ND	5.18403e-05	5.09176e-05	4.12663e-05	6.97298e-05	5.2328e-05	5.76352e-05	3.64621e-05	5.43931e-05	4.08105e-05	ND	ND	4.3907e-05	ND	ND	3.69143e-05	4.90126e-05	1.42157e-05	4.87458e-05	1.00577e-05	0.994558	0.67353
β-Ala	90.0554	6.99793	0.000595938	0.00115459	0.000601307	0.000750119	0.000419924	0.00047417	0.000622006	0.000583763	0.000553711	0.000511942	0.00051404	0.000453176	0.000439575	0.000458522	0.000581258	0.000531164	0.00100573	0.000422599	0.000774173	0.000671524	0.00059824	0.000606293	0.000496103	0.000732316	0.000711524	0.000461371	0.000509559	0.000441668	0.000486009	0.000467858	0.000580936	0.000180994	0.000594409	0.000160248	1.02319	0.69264
β-Hydroxyisovaleric acid	117.056	8.94949	0.000642538	0.000208932	0.000203378	0.000297854	0.000212845	0.000206387	0.000220729	0.000348047	0.000290077	0.000181217	0.000190406	0.000290757	0.000226366	0.000277626	0.000190802	0.000327427	0.000366921	0.000104142	0.000387177	0.000274669	0.000147889	0.000224758	0.000193851	0.000137302	0.000174548	0.000196607	0.000193187	0.000252216	0.000212927	0.000158553	0.000265864	0.000115446	0.000223478	8.37709e-05	0.840573	0.17521
γ-Butyrobetaine	146.118	7.71124	0.000445606	0.000711449	0.000805899	0.000911145	0.000613899	0.00062091	0.000780768	0.000705127	0.000618113	0.000541246	0.000497393	0.000604367	0.000559561	0.000503728	0.000574938	0.000526179	0.000524536	0.000935213	0.00108303	0.000610238	0.000739126	0.000812615	0.000697628	0.000616478	0.00078149	0.000598206	0.000533767	0.000538022	0.000610696	0.00045977	0.000632943	0.000128008	0.000671133	0.00017245	1.06034	0.21182
LSG, laparoscopic sleeve gastrectomy; ND, not detected.
