# Supplementary material for: Bacteroides spp. promotes branched-chain amino acid catabolism in brown fat and inhibits obesity
Source: iScience. 2021 Oct 24;24(11):103342. doi: 10.1016/j.isci.2021.103342 (PMC8586802; doi:10.1016/j.isci.2021.103342)
Supplement: Table S3. Alterations in the levels of BAT metabolites in DIO mice following BT2 treatment, related to Figure 2 [file mmc4.xlsx]

## Sheet: Supplemental Table 3
Table S3 | Alterations in the levels of BAT metabolites in DIO mice following BT2 treatment (related to Figure 2).
			Relative area														Comparative analysis
Metabolite	m/z	MT/RT	Ctrl					BT2					Ctrl		BT2		Ctrl vs. BT2
			1	2	3	4	5	1	2	3	4	5	Mean	SD	Mean	SD	Ratio (BT2/Ctrl)	p-value
1-Aminocyclopropane-1-carboxylic acid Homoserinelactone	102.055	6.64212	ND	9.08547e-06	1.48591e-05	6.6206e-06	9.92798e-06	5.92492e-06	7.94691e-06	8.63259e-06	7.43072e-06	ND	1.01233e-05	3.45505e-06	7.48378e-06	1.14994e-06	0.739264	0.22712
1-Methyl-4-imidazoleacetic acid	141.066	7.68956	1.36362e-05	7.20958e-06	6.94805e-06	1.23907e-05	1.03041e-05	9.16346e-06	9.75107e-06	9.74596e-06	1.02154e-05	1.00952e-05	1.00977e-05	3.00345e-06	9.79421e-06	4.09271e-07	0.969943	0.83344
1-Methyladenosine	282.118	9.29453	6.40347e-06	5.25669e-06	8.28906e-06	3.9337e-06	5.94008e-06	4.64687e-06	3.42039e-06	5.82171e-06	6.73823e-06	5.4313e-06	5.9646e-06	1.5986e-06	5.2117e-06	1.25284e-06	0.873772	0.43252
1-Methylhistamine	126.102	4.60008	1.48417e-05	2.18877e-05	2.62262e-05	2.9841e-05	3.08824e-05	2.02874e-05	1.96042e-05	2.0864e-05	2.08188e-05	2.42284e-05	2.47358e-05	6.55878e-06	2.11606e-05	1.78894e-06	0.855463	0.29696
1-Methylhistidine 3-Methylhistidine	170.092	6.99401	3.39666e-05	2.71654e-05	7.90656e-05	3.42241e-05	4.51744e-05	2.31537e-05	3.29045e-05	4.27866e-05	4.59546e-05	2.83487e-05	4.39192e-05	2.06796e-05	3.46296e-05	9.60355e-06	0.788484	0.39949
1-Methylnicotinamide	137.071	6.86511	3.58475e-05	2.66754e-05	5.76274e-05	2.63519e-05	3.32704e-05	2.8573e-05	3.313e-05	3.68708e-05	2.67467e-05	2.38356e-05	3.59545e-05	1.27989e-05	2.98312e-05	5.1837e-06	0.829693	0.36467
10-Hydroxydecanoic acid	187.134	7.94197	5.7136e-06	ND	ND	ND	4.79655e-06	ND	ND	ND	ND	ND	5.25507e-06	6.48452e-07	NA	NA	< 1	NA
11-Aminoundecanoic acid	202.18	9.02164	4.59699e-05	1.6918e-05	4.30743e-05	1.29657e-05	1.6674e-05	1.22221e-05	2.52798e-05	1.48071e-05	1.24009e-05	1.78881e-05	2.71204e-05	1.59953e-05	1.65196e-05	5.40782e-06	0.609121	0.22042
2'-Deoxycytidine	228.098	8.79759	5.14672e-06	6.98559e-06	9.00007e-06	5.98753e-06	6.22663e-06	3.97063e-06	4.0003e-06	4.69657e-06	6.78735e-06	5.39475e-06	6.66931e-06	1.45873e-06	4.96992e-06	1.17228e-06	0.745193	0.07843
2'-Deoxyguanosine	268.103	10.7074	ND	ND	ND	2.35345e-06	2.05963e-06	1.23151e-06	ND	ND	1.77296e-06	ND	2.20654e-06	2.07767e-07	1.50224e-06	3.82862e-07	0.680812	0.18593
2'-Deoxyuridine	229.08	20.6055	7.48924e-06	4.60573e-06	7.74906e-06	3.74039e-06	5.76098e-06	3.58907e-06	ND	2.80304e-06	3.15302e-06	4.22078e-06	5.86908e-06	1.75344e-06	3.44148e-06	6.10986e-07	0.586375	0.03325
2-(Creatinine-3-yl)propionic acid	186.088	10.3943	ND	ND	ND	ND	ND	2.68638e-06	ND	4.36334e-06	4.44959e-06	2.50324e-06	NA	NA	3.50063e-06	1.04922e-06	1 <	NA
2-Aminoisobutyric acid 2-Aminobutyric acid	104.071	8.99138	7.31056e-05	5.63747e-05	0.000106876	5.34722e-05	9.18055e-05	3.36045e-05	5.97951e-05	4.8969e-05	5.77956e-05	4.64012e-05	7.63268e-05	2.29327e-05	4.93131e-05	1.04544e-05	0.646079	0.056544
2-Hydroxy-4-methylvaleric acid	131.072	9.04646	1.19925e-05	ND	1.34865e-05	6.52339e-06	7.51329e-06	3.16607e-06	ND	ND	ND	ND	9.87892e-06	3.38318e-06	3.16607e-06	NA	0.320488	NA
2-Hydroxybutyric acid	103.04	9.98419	ND	ND	4.76468e-05	1.88835e-05	ND	ND	ND	ND	ND	ND	3.32651e-05	2.03387e-05	NA	NA	< 1	NA
2-Hydroxyvaleric acid	117.056	9.44079	4.66173e-05	3.56511e-05	6.90435e-05	2.72565e-05	4.09461e-05	9.21341e-06	1.23959e-05	1.22946e-05	1.67365e-05	1.05363e-05	4.39029e-05	1.57588e-05	1.22353e-05	2.84203e-06	0.278691	0.009965
2-Methylthiazolidine-4-carboxylic acid	148.042	13.2233	ND	ND	ND	ND	ND	2.33895e-06	1.01108e-05	8.95014e-06	8.00534e-06	1.37952e-05	NA	NA	8.64009e-06	4.15156e-06	1 <	NA
2-Oxoglutaric acid	145.013	22.0005	ND	ND	4.92578e-05	ND	ND	ND	ND	ND	3.07097e-05	2.71597e-05	4.92578e-05	NA	2.89347e-05	2.5102e-06	0.587414	NA
3',5'-ADP	426.022	13.3931	ND	ND	3.70311e-05	6.34618e-06	ND	ND	ND	ND	ND	ND	2.16886e-05	2.16975e-05	NA	NA	< 1	NA
3,4-Dihydroxyhydrocinnamic acid Homovanillic acid Hydroxyphenyllactic acid	181.051	8.40909	ND	ND	1.23299e-05	ND	4.06862e-06	3.57011e-06	5.99464e-06	2.73715e-06	5.22456e-06	3.53905e-06	8.19927e-06	5.84163e-06	4.2131e-06	1.34565e-06	0.513839	0.50938
3,6-dichloro-benzo[b]thiophene-2-Carboxylic acid-CO2	200.934	8.67956	ND	ND	ND	ND	ND	0.000631248	0.00081051	0.00067099	0.000601272	0.000834013	NA	NA	0.000709606	0.000106097	1 <	NA
3-Amino-2-piperidone	115.087	7.09832	ND	ND	ND	ND	6.83557e-06	3.49601e-06	3.24857e-06	3.54399e-06	5.2845e-06	3.03312e-06	6.83557e-06	NA	3.72124e-06	8.97617e-07	0.544393	NA
3-Aminopropionitrile	71.0602	5.93771	1.38756e-05	3.77278e-06	ND	3.47944e-06	2.71035e-06	ND	ND	1.09378e-06	ND	ND	5.95954e-06	5.29636e-06	1.09378e-06	NA	0.183534	NA
3-Hydroxy-2-methyl-4-pyrone	127.039	20.6143	0.000413327	0.000185825	0.000262802	0.000220558	0.000280318	0.00027379	0.00032883	0.000395119	0.000258862	0.000318363	0.000272566	8.68878e-05	0.000314993	5.35523e-05	1.15566	0.3851
3-Hydroxybutyric acid	103.04	9.74065	0.000258	0.000148758	0.000221877	0.000119481	0.000259845	8.40202e-05	7.01124e-05	5.00184e-05	6.03229e-05	5.47441e-05	0.000201592	6.42661e-05	6.38436e-05	1.35344e-05	0.316697	0.00762
3-Indoxylsulfuric acid	212.002	9.77966	6.76344e-06	8.55016e-06	1.08429e-05	6.08037e-06	9.32012e-06	5.94136e-06	7.88355e-06	3.6405e-06	5.28049e-06	6.56242e-06	8.3114e-06	1.92722e-06	5.86166e-06	1.56977e-06	0.705256	0.059998
3-Phenylpropionic acid	149.061	8.96196	1.45767e-05	1.04281e-05	1.17516e-05	8.35082e-06	8.74817e-06	4.78223e-06	8.605e-06	5.33879e-06	7.49562e-06	7.80614e-06	1.07711e-05	2.52547e-06	6.80556e-06	1.65534e-06	0.631835	0.022174
3-Phosphoglyceric acid	184.985	19.2981	ND	ND	ND	ND	2.00051e-05	ND	ND	1.98647e-05	1.44431e-05	1.59055e-05	2.00051e-05	NA	1.67377e-05	2.80498e-06	0.836673	NA
3-Ureidopropionic acid	131.046	9.45108	ND	ND	1.17103e-05	ND	5.13451e-06	6.35202e-06	6.67675e-06	5.98017e-06	5.35881e-06	5.75349e-06	8.42242e-06	4.64981e-06	6.02425e-06	5.12653e-07	0.715263	0.5986
4-Acetamidobutanoic acid	144.067	8.79282	2.92746e-06	ND	ND	ND	ND	2.87464e-06	ND	1.74347e-06	ND	ND	2.92746e-06	NA	2.30905e-06	7.99859e-07	0.788755	NA
4-Guanidinobutyric acid	146.092	7.73502	2.41348e-05	2.89083e-06	7.43405e-06	3.75489e-06	1.20533e-05	7.89162e-06	9.27855e-06	2.39533e-06	3.56066e-06	2.01904e-06	1.00536e-05	8.662e-06	5.02904e-06	3.33187e-06	0.500224	0.27858
4-Oxopyrrolidine-2-carboxylic acid	130.05	10.2016	9.17004e-05	7.45107e-05	0.000105904	6.96129e-05	8.2176e-05	5.08116e-05	8.25673e-05	7.2048e-05	8.90999e-05	5.95113e-05	8.47808e-05	1.44602e-05	7.08076e-05	1.58263e-05	0.835185	0.18339
5'-Deoxy-5'-methylthioadenosine	298.098	9.40278	1.18494e-05	4.62673e-06	4.66204e-06	4.84222e-06	3.70135e-06	2.36066e-06	4.66075e-06	3.39501e-06	2.36231e-06	3.20213e-06	5.93635e-06	3.33525e-06	3.19617e-06	9.45777e-07	0.538407	0.14195
5-Aminovaleric acid	118.086	7.5101	ND	ND	ND	ND	ND	ND	ND	ND	ND	ND	NA	NA	NA	NA	NA	NA
5-Hydroxylysine	163.108	6.67563	2.81274e-06	ND	5.95804e-06	1.75422e-06	2.78198e-06	1.70923e-06	1.97062e-06	2.40317e-06	2.80432e-06	1.57594e-06	3.32674e-06	1.82186e-06	2.09266e-06	5.07885e-07	0.62904	0.27088
5-Oxoproline	128.035	9.71001	3.00216e-05	1.59705e-05	2.72828e-05	2.40889e-05	2.68165e-05	1.45586e-05	2.14731e-05	1.85458e-05	2.50376e-05	1.84941e-05	2.48361e-05	5.38413e-06	1.96218e-05	3.89947e-06	0.790055	0.1212
6-Hydroxyhexanoic acid	131.072	8.64422	ND	ND	ND	ND	7.87726e-06	ND	ND	ND	ND	ND	7.87726e-06	NA	NA	NA	< 1	NA
6-Phosphogluconic acid	275.016	14.7018	1.50209e-05	ND	1.86704e-05	9.69094e-06	7.82526e-06	3.60323e-06	6.30946e-06	ND	6.18668e-06	4.90412e-06	1.28019e-05	4.96013e-06	5.25087e-06	1.26903e-06	0.410164	0.051559
7-Methylguanine	166.072	7.67476	ND	ND	ND	ND	ND	2.09389e-06	ND	ND	ND	1.82718e-06	NA	NA	1.96053e-06	1.88588e-07	1 <	NA
7-Methylxanthine	165.041	8.85836	ND	ND	ND	ND	3.57466e-06	6.08708e-06	1.0835e-05	1.33425e-05	7.55156e-06	9.09031e-06	3.57466e-06	NA	9.38127e-06	2.83234e-06	2.62438	NA
8-Hydroxyoctanoic acid 2-Hydroxyoctanoic acid	159.103	8.42892	ND	ND	ND	ND	ND	1.48435e-05	2.60905e-05	1.58989e-05	4.47388e-05	3.38435e-05	NA	NA	2.7083e-05	1.25828e-05	1 <	NA
Acetyl CoA_divalent	403.553	10.4223	5.19473e-05	3.77123e-05	5.24177e-05	4.62729e-05	5.42699e-05	4.63519e-05	2.2352e-05	2.08674e-05	2.90427e-05	3.57849e-05	4.8524e-05	6.74268e-06	3.08798e-05	1.04856e-05	0.636381	0.016361
Acetylcholine	146.118	7.10244	1.90565e-05	1.43352e-05	1.64701e-05	ND	8.38178e-06	3.0307e-06	ND	3.30093e-06	1.12762e-05	ND	1.45609e-05	4.54929e-06	5.86929e-06	4.6845e-06	0.403085	0.064397
Adenine	136.062	7.11624	9.22475e-06	2.89923e-05	7.01465e-05	1.79626e-05	4.94728e-05	1.36118e-05	2.39427e-05	4.61071e-05	4.03508e-05	2.94679e-05	3.51598e-05	2.46746e-05	3.06961e-05	1.29393e-05	0.873045	0.73234
Adenosine	268.103	9.20182	0.000266492	0.000271969	0.000184843	0.00023348	0.000251483	0.00018719	0.000269368	0.000240654	0.000206926	0.000235788	0.000241654	3.50956e-05	0.000227985	3.1787e-05	0.943438	0.53687
Adenylosuccinic acid	462.067	13.8789	5.04533e-05	3.44449e-05	7.25132e-05	2.97706e-05	4.62886e-05	1.67378e-05	2.20765e-05	1.44536e-05	1.97012e-05	1.8211e-05	4.66941e-05	1.67135e-05	1.8236e-05	2.89173e-06	0.390542	0.017935
ADMA	203.15	7.15458	6.84803e-06	5.21469e-06	1.07731e-05	5.57677e-06	7.18182e-06	3.56426e-06	5.20845e-06	5.3787e-06	7.48475e-06	5.4313e-06	7.11888e-06	2.20423e-06	5.41349e-06	1.39224e-06	0.760441	0.18848
ADP	426.022	10.9985	0.000952636	0.00114276	0.00254083	0.000974576	0.00196241	0.000715208	0.0011662	0.00177895	0.00151976	0.00114934	0.00151464	0.000706998	0.00126589	0.000404491	0.83577	0.51875
ADP-glucose GDP-fucose	588.077	8.40877	2.92948e-05	6.73325e-06	9.99613e-06	6.7449e-06	6.82436e-06	6.02084e-06	6.29634e-06	5.89887e-06	6.4328e-06	5.29847e-06	1.19187e-05	9.8137e-06	5.98947e-06	4.4085e-07	0.502527	0.2482
ADP-ribose	558.064	8.66806	0.000901072	0.000316997	0.000326836	0.000405103	0.000324423	0.00029679	0.000298184	0.000363616	0.000311695	0.000471695	0.000454886	0.000251988	0.000348396	7.41042e-05	0.765896	0.40882
Ala	90.0548	8.41996	0.0107423	0.00846385	0.0173477	0.0075853	0.00988682	0.00307552	0.00712183	0.00690925	0.00808616	0.0059532	0.0108052	0.00385687	0.00622919	0.00191895	0.576499	0.056077
Aminoacetone	74.06	6.42496	ND	ND	0.000115507	ND	5.30905e-05	ND	ND	ND	6.80355e-05	ND	8.42987e-05	4.4135e-05	6.80355e-05	NA	0.807077	NA
AMP	346.054	9.33622	0.00374099	0.00313344	0.00145035	0.00294289	0.0021425	0.00222029	0.00295226	0.00210142	0.00130756	0.00228805	0.00268203	0.000894617	0.00217391	0.000586692	0.810548	0.32396
Anserine_divalent	121.069	6.39112	3.73949e-05	3.4858e-05	0.00335045	0.000129517	0.00149865	0.000139304	0.000626173	0.00117685	0.00197121	0.000994644	0.00101017	0.00144815	0.000981638	0.000680702	0.971751	0.96955
Arg	175.119	6.6434	0.000670312	0.000569095	0.00172484	0.000555483	0.000934263	0.000423576	0.000673549	0.000764141	0.00126822	0.000810341	0.000890798	0.000490421	0.000787966	0.00030724	0.884562	0.70344
Arg-Glu	304.161	7.00295	ND	1.53991e-06	ND	1.21297e-06	2.08947e-06	1.0578e-06	2.06727e-06	ND	1.77787e-06	1.66273e-06	1.61412e-06	4.42938e-07	1.64142e-06	4.2467e-07	1.01691	0.93819
Argininosuccinic acid	291.131	8.78259	8.6434e-06	5.87966e-06	3.69903e-05	5.93921e-06	1.61188e-05	4.0761e-06	9.12283e-06	1.19962e-05	2.16046e-05	8.54664e-06	1.47143e-05	1.31349e-05	1.10693e-05	6.53661e-06	0.752282	0.59906
Ascorbic acid	175.024	8.65466	0.000532273	0.000220396	0.000532438	0.000506731	0.000241335	0.000293617	0.000585088	ND	ND	0.000174546	0.000406635	0.000160966	0.000351084	0.000211218	0.863388	0.71799
Asn	133.06	9.76921	0.000226216	0.00032	0.000837969	0.000323071	0.000492877	0.00024706	0.000301644	0.000451835	0.000470399	0.000313206	0.000440027	0.000242359	0.000356829	9.86432e-05	0.810926	0.50722
Asp	134.045	10.7572	0.00252086	0.00167158	0.00283091	0.00159266	0.00266336	0.00115982	0.00181346	0.00239188	0.0027765	0.00161136	0.00225587	0.000580554	0.0019506	0.00063954	0.864678	0.45235
ATP	505.988	11.991	0.000254689	0.000359672	0.0058309	0.000301039	0.00211238	0.000295035	0.000433411	0.00223423	0.00236103	0.000603065	0.00177174	0.00240058	0.00118535	0.00102219	0.669035	0.6351
Azelaic acid	187.098	12.3773	4.08431e-05	ND	4.12237e-05	1.27699e-05	2.35798e-05	ND	ND	ND	2.30127e-05	1.93738e-05	2.96041e-05	1.39166e-05	2.11932e-05	2.57308e-06	0.715888	0.3181
Betaine	118.086	10.4997	0.00399164	0.00321572	0.00335332	0.00354075	0.00417781	0.00345408	0.00347902	0.00381326	0.00280425	0.00385412	0.00365585	0.000413427	0.00348095	0.000420812	0.952158	0.526
Betaine aldehyde_+H2O	120.102	6.96456	0.000109432	6.8183e-05	8.09466e-05	4.77553e-05	6.9072e-05	6.63994e-05	4.13132e-05	3.03866e-05	4.93531e-05	3.8284e-05	7.50777e-05	2.26095e-05	4.51473e-05	1.36842e-05	0.60134	0.041141
Butyrylcarnitine	232.155	8.93141	0.000386713	0.00019671	0.00036264	0.000150872	0.000286079	0.000155596	0.000190618	0.000155269	0.000183627	0.000181412	0.000276603	0.000102234	0.000173304	1.66652e-05	0.626546	0.086225
cAMP	328.039	7.69185	1.47988e-05	1.47032e-05	ND	1.15405e-05	1.0412e-05	2.06656e-06	3.88275e-06	3.44176e-06	3.38981e-06	3.28626e-06	1.28636e-05	2.22786e-06	3.21343e-06	6.80413e-07	0.249807	0.0020849
Carboxymethyllysine	205.119	8.5882	1.20033e-05	ND	6.01295e-05	9.39448e-06	2.98317e-05	7.60933e-06	1.29406e-05	2.26556e-05	3.22423e-05	1.69243e-05	2.78397e-05	2.33639e-05	1.84744e-05	9.46196e-06	0.663599	0.4951
Carnitine	162.112	7.9373	0.0108147	0.0094761	0.0103163	0.00896484	0.00944005	0.00744865	0.0104856	0.0110545	0.00826075	0.00844274	0.00980238	0.000746323	0.00913845	0.00154886	0.932268	0.42234
Carnosine	227.114	6.31442	4.38582e-06	4.53573e-06	0.000359346	1.27289e-05	0.00013895	1.34629e-05	5.75292e-05	0.000116356	0.000193759	8.24378e-05	0.000103989	0.000153761	9.27088e-05	6.78109e-05	0.891523	0.88604
CDP	402.012	11.5465	4.98678e-06	4.48883e-06	1.16277e-05	4.88423e-06	8.30622e-06	3.12633e-06	4.76161e-06	8.16628e-06	7.45087e-06	5.79394e-06	6.85876e-06	3.07643e-06	5.8598e-06	2.03307e-06	0.854354	0.56397
CDP-choline	487.101	6.95096	3.74513e-05	2.70093e-05	3.9241e-05	2.05891e-05	2.60625e-05	1.7069e-05	2.40573e-05	2.39568e-05	2.11891e-05	1.97277e-05	3.00707e-05	7.96721e-06	2.12e-05	2.95792e-06	0.705005	0.066044
Cholic acid	407.28	7.02206	ND	ND	ND	ND	ND	ND	ND	ND	ND	ND	NA	NA	NA	NA	NA	NA
Choline	104.107	6.40556	0.00539765	0.00471611	0.00413955	0.00253224	0.00320885	0.00222249	0.00321407	0.00201045	0.00271929	0.00273822	0.00399888	0.00114738	0.00258091	0.000473993	0.645407	0.04813
cis-Aconitic acid	173.01	28.1749	0.000148533	9.54259e-05	0.000202194	5.83007e-05	ND	4.07086e-05	5.13152e-05	3.72632e-05	7.54149e-05	ND	0.000126114	6.27993e-05	5.11754e-05	1.72306e-05	0.405789	0.093365
Citramalic acid	147.03	17.5107	0.000435727	0.000384116	0.000565999	0.000353459	0.00031847	0.000162596	0.000370081	0.000221682	0.000147552	0.000391611	0.000411554	9.64757e-05	0.000258704	0.000115143	0.628603	0.053436
Citric acid	191.02	26.3582	0.00185151	0.00142998	0.00276515	0.000828393	0.0011002	0.000676666	0.000791726	0.000591703	0.00113089	0.000896725	0.00159505	0.000757427	0.000817541	0.000209745	0.51255	0.082467
Citrulline	176.103	10.3076	0.000403119	0.000506344	0.00101351	0.000403794	0.000555913	0.000324462	0.000471069	0.000547671	0.000567549	0.00042132	0.000576535	0.000253085	0.000466414	9.87882e-05	0.808995	0.40486
CMP	322.045	9.63281	4.08431e-05	3.45823e-05	3.76713e-05	3.4245e-05	2.48537e-05	2.24672e-05	3.54694e-05	2.57906e-05	2.10101e-05	2.9728e-05	3.44391e-05	5.98744e-06	2.68931e-05	5.85242e-06	0.780888	0.078646
CoA_divalent	382.547	10.7364	0.00102845	0.000917005	0.000730853	0.000876072	0.000900373	0.000557044	0.000656577	0.000724495	0.00046757	0.000633561	0.00089055	0.000106683	0.000607849	9.8617e-05	0.682555	0.0024773
Creatine	133.079	8.24057	0.000864391	0.000716226	0.00348029	0.000642507	0.00194273	0.00053726	0.000963374	0.00140184	0.00175504	0.00113603	0.00152923	0.00121108	0.00115871	0.000458146	0.757707	0.54979
Creatinine	114.066	6.82066	0.00010225	8.49261e-05	0.000202664	6.37075e-05	0.000125792	7.61585e-05	8.90268e-05	0.000100372	0.000109192	9.01028e-05	0.000115868	5.36086e-05	9.29705e-05	1.24934e-05	0.802383	0.40011
CTP	481.978	12.5961	ND	ND	2.23054e-05	ND	9.17713e-06	ND	ND	6.42281e-06	8.71505e-06	ND	1.57413e-05	9.28308e-06	7.56893e-06	1.62086e-06	0.480834	0.42645
Cyclohexylamine	100.112	7.19078	ND	ND	7.77606e-06	ND	ND	3.09585e-06	ND	ND	4.44468e-06	5.90636e-06	7.77606e-06	NA	4.4823e-06	1.40564e-06	0.576423	NA
Cys	122.027	10.5217	ND	ND	ND	ND	ND	ND	ND	2.19147e-06	1.20817e-06	2.8367e-06	NA	NA	2.07878e-06	8.20093e-07	1 <	NA
Cystathionine	223.075	9.2368	5.39464e-06	4.26275e-06	1.06201e-05	3.79839e-06	3.84463e-06	2.92834e-06	3.40428e-06	5.17093e-06	4.95054e-06	4.83289e-06	5.5841e-06	2.8878e-06	4.2574e-06	1.0174e-06	0.762414	0.37728
Cysteine glutathione disulfide	427.097	10.8432	5.42029e-06	4.13676e-06	1.05211e-05	2.73039e-06	3.94015e-06	1.01158e-05	8.94564e-06	1.44308e-05	1.15709e-05	1.03464e-05	5.34973e-06	3.04413e-06	1.10819e-05	2.09117e-06	2.07149	0.010196
Cystine	241.032	10.238	3.94981e-06	ND	ND	ND	ND	ND	ND	ND	ND	ND	3.94981e-06	NA	NA	NA	< 1	NA
Cytidine	244.093	9.02525	5.59384e-05	5.76416e-05	6.23885e-05	4.55226e-05	3.80941e-05	2.33553e-05	4.35791e-05	3.47224e-05	3.78264e-05	3.61873e-05	5.19171e-05	9.88124e-06	3.51341e-05	7.39231e-06	0.676736	0.017569
Daminozide Ala-Ala	161.092	8.64431	3.11795e-05	7.28098e-05	7.93356e-05	3.9999e-05	5.15025e-05	3.48764e-05	5.4984e-05	3.927e-05	4.36315e-05	5.47834e-05	5.49653e-05	2.07007e-05	4.55091e-05	9.10073e-06	0.82796	0.38903
Decanoic acid	171.139	8.10542	1.29414e-05	1.35276e-05	1.64606e-05	8.3619e-06	1.85103e-05	7.80921e-06	ND	8.73539e-06	1.1635e-05	1.12845e-05	1.39603e-05	3.85749e-06	9.86603e-06	1.88416e-06	0.706719	0.082186
Decarboxylated S-adenosylmethionine	355.155	5.26016	1.59018e-06	2.44286e-06	4.11303e-06	1.41594e-06	ND	ND	1.83101e-06	1.67791e-06	2.45071e-06	2.86867e-06	2.3905e-06	1.2329e-06	2.20708e-06	5.53329e-07	0.923269	0.79897
Diethanolamine	106.086	7.14014	0.000288917	0.000115038	0.000225749	0.000164128	9.72441e-05	0.000260619	0.000105028	3.77646e-05	0.000120704	0.000133334	0.000178215	7.94676e-05	0.00013149	8.10535e-05	0.737815	0.38426
Dihydroxyacetone phosphate	168.991	12.7709	0.000114191	4.4415e-05	0.000191992	5.83561e-05	7.78106e-05	3.55554e-05	6.64264e-05	3.86633e-05	8.16463e-05	9.32085e-05	9.73529e-05	5.90447e-05	6.31e-05	2.55803e-05	0.648157	0.28318
Dimethylaminoethanol	90.0909	6.47191	ND	ND	ND	ND	7.5818e-06	3.60458e-06	ND	ND	ND	ND	7.5818e-06	NA	3.60458e-06	NA	0.475425	NA
Ectoine	143.081	8.80856	ND	ND	ND	ND	ND	2.1156e-06	ND	ND	ND	ND	NA	NA	2.1156e-06	NA	1 <	NA
Ethanolamine	62.0599	5.92928	0.00029332	0.000343526	0.000341472	0.000187199	0.000220911	0.000142117	0.000207672	0.000226513	0.000240833	0.000205704	0.000277285	7.0814e-05	0.000204568	3.77748e-05	0.737752	0.088342
Ethanolamine phosphate	140.012	8.14778	0.000382165	0.00035332	0.000329562	0.000241908	0.0002857	0.00022187	0.000256825	0.000215133	0.000281432	0.000233042	0.000318531	5.55207e-05	0.00024166	2.73013e-05	0.758671	0.033073
Ethylacetimidate	88.0756	7.15171	ND	ND	ND	ND	ND	4.62826e-06	ND	ND	ND	ND	NA	NA	4.62826e-06	NA	1 <	NA
FAD_divalent	391.57	8.01611	0.000151966	0.000143185	0.00014767	0.000134953	0.000139022	0.00010866	0.000148436	0.00015497	0.000105543	0.000129206	0.000143359	6.74823e-06	0.000129363	2.24473e-05	0.90237	0.24262
Fructose 1,6-diphosphate	338.99	14.6397	0.000108659	2.49176e-05	0.000198126	3.5275e-05	3.212e-05	1.11607e-05	3.00126e-05	1.57454e-05	4.77706e-05	2.13455e-05	7.98195e-05	7.43333e-05	2.5207e-05	1.4439e-05	0.3158	0.17711
Fructose 6-phosphate	259.022	10.0079	2.14411e-05	1.19397e-05	0.000417648	1.66463e-05	0.000173144	1.57906e-05	3.75813e-05	8.19518e-05	0.000141555	4.46224e-05	0.000128164	0.000175469	6.43003e-05	4.93311e-05	0.501704	0.47152
Fumaric acid	115.003	26.2195	0.000503644	0.000353702	0.000649479	0.000260648	0.000543609	0.000210478	0.000285421	0.000202946	0.00023911	0.00016132	0.000462216	0.000154769	0.000219855	4.60158e-05	0.475654	0.02218
GABA	104.071	7.18236	7.28063e-05	3.77278e-05	9.58687e-05	3.02856e-05	3.62971e-05	2.5685e-05	3.60242e-05	2.2734e-05	3.79836e-05	3.05459e-05	5.45971e-05	2.84844e-05	3.05945e-05	6.51868e-06	0.560369	0.13332
Galactosamine Glucosamine	180.087	8.67436	ND	ND	ND	ND	5.04459e-06	ND	ND	ND	ND	ND	5.04459e-06	NA	NA	NA	< 1	NA
GDP	442.016	10.6542	4.02173e-05	4.89649e-05	7.34426e-05	4.70371e-05	6.00023e-05	4.71335e-05	6.29109e-05	6.20601e-05	5.15631e-05	5.43902e-05	5.39328e-05	1.30175e-05	5.56116e-05	6.79383e-06	1.03113	0.80673
Gln	147.076	10.0251	0.00579841	0.00507693	0.0155116	0.00789572	0.010841	0.00437501	0.00744432	0.0102926	0.0103515	0.00649314	0.00902473	0.00426166	0.00779132	0.00256359	0.86333	0.59758
Glu	148.06	10.2005	0.00630822	0.00498482	0.00744298	0.00493842	0.00614563	0.00383023	0.00587999	0.00495892	0.00687738	0.00469224	0.00596402	0.00104277	0.00524775	0.00116799	0.879902	0.33665
Glu-Glu	277.102	10.1686	3.12906e-06	2.23987e-06	5.01304e-06	1.82187e-06	3.85657e-06	1.59445e-06	2.16929e-06	2.30908e-06	3.57539e-06	2.22002e-06	3.21208e-06	1.27902e-06	2.37365e-06	7.28157e-07	0.738974	0.24738
Glucaric acid	209.03	14.4146	ND	5.42019e-06	ND	ND	ND	6.01422e-06	5.85035e-06	9.5213e-06	5.58256e-06	ND	5.42019e-06	NA	6.74211e-06	1.86132e-06	1.24389	NA
Gluconic acid	195.051	8.32793	3.23636e-05	2.3345e-05	3.26113e-05	2.12979e-05	2.39567e-05	1.43003e-05	1.74199e-05	1.96207e-05	1.88733e-05	2.1477e-05	2.67149e-05	5.3615e-06	1.83382e-05	2.68938e-06	0.686442	0.021007
Gluconolactone	179.055	21.2998	2.95637e-05	2.52055e-05	2.71982e-05	1.94559e-05	2.22857e-05	1.19305e-05	1.64952e-05	1.78571e-05	2.17568e-05	1.79064e-05	2.47418e-05	3.9835e-06	1.71892e-05	3.5341e-06	0.694744	0.01341
Glucose 1-phosphate	259.022	10.196	1.09225e-05	8.35167e-06	0.000100498	9.45836e-06	3.51227e-05	6.14007e-06	1.32092e-05	1.83109e-05	3.85297e-05	1.45404e-05	3.28707e-05	3.94005e-05	1.81461e-05	1.22172e-05	0.552044	0.4627
Glucose 6-phosphate	259.022	9.89698	6.15574e-05	3.48114e-05	0.00177382	6.05158e-05	0.00065142	4.23777e-05	0.000136959	0.000262477	0.000593675	0.000137699	0.000516424	0.000749327	0.000234638	0.000215398	0.454351	0.45828
Glucuronic acid Galacturonic acid	193.035	8.27219	ND	ND	ND	ND	ND	ND	ND	6.43185e-06	4.64281e-06	4.29742e-06	NA	NA	5.12403e-06	1.1457e-06	1 <	NA
Glutaric acid Methylsuccinic acid	131.034	17.4081	ND	ND	ND	ND	ND	ND	ND	ND	ND	ND	NA	NA	NA	NA	NA	NA
Glutathione (GSH)	308.091	12.3156	0.00132436	0.00249215	0.00633114	0.00198273	0.00316371	0.000433012	0.00290552	0.00302693	0.00296088	0.00344778	0.00305882	0.00194978	0.00255482	0.00120522	0.835232	0.63873
Glutathione (GSSG)_divalent	307.085	11.3365	0.000372436	0.00153362	0.00342241	0.00115409	0.00140266	0.00290656	0.00289391	0.00249162	0.00224625	0.00224058	0.00157704	0.00112557	0.00255578	0.000330399	1.62062	0.125
Gly	76.0393	7.75733	0.00220926	0.00172826	0.00494114	0.00173042	0.00293513	0.0013737	0.00194844	0.0024436	0.00272548	0.00195861	0.00270884	0.0013419	0.00208997	0.000519438	0.771536	0.37897
Gly-Asp	191.066	9.22012	8.18174e-06	5.86566e-06	2.13122e-05	5.91988e-06	1.19518e-05	3.74728e-06	7.19517e-06	9.96158e-06	1.11682e-05	8.96232e-06	1.06462e-05	6.45625e-06	8.20691e-06	2.88663e-06	0.770873	0.47216
Gly-Gly	133.06	7.81732	2.59217e-05	2.95803e-05	3.88083e-05	2.42981e-05	2.65303e-05	1.55351e-05	2.91458e-05	2.58507e-05	2.85e-05	3.0523e-05	2.90277e-05	5.79265e-06	2.59109e-05	6.04362e-06	0.892627	0.42931
Gly-Leu	189.124	9.06023	0.000110911	0.000134637	0.000182431	8.16508e-05	0.000101041	5.77664e-05	0.000110242	8.89956e-05	7.63552e-05	0.000118981	0.000122134	3.87359e-05	9.04681e-05	2.48735e-05	0.740727	0.16902
Glycerol	93.0546	20.5535	0.0249641	0.0144279	0.0201863	0.0123148	0.0162063	0.00801137	0.0161161	0.00631327	0.0132734	0.0127654	0.0176199	0.00502132	0.0112959	0.00402861	0.641087	0.060864
Glycerol 3-phosphate	171.006	12.0644	0.000370294	0.000401674	0.000914934	0.000431773	0.000483762	0.000242317	0.000367772	0.00023245	0.000374389	0.000335482	0.000520487	0.000224434	0.000310482	6.84228e-05	0.596522	0.10492
Glycerophosphocholine	258.108	20.1723	0.00694636	0.0058351	0.0072537	0.00402311	0.00490694	0.00485617	0.00522799	0.00551695	0.00564816	0.00476969	0.00579304	0.00135861	0.00520379	0.000389036	0.898283	0.39697
Glycocholic acid	464.304	6.9009	ND	ND	ND	ND	ND	ND	ND	ND	ND	ND	NA	NA	NA	NA	NA	NA
GMP	362.049	9.11385	9.68485e-05	0.000155155	0.00019509	0.00011731	0.000143324	0.00012298	0.000192366	0.000150254	0.000184168	0.000146122	0.000141546	3.75517e-05	0.000159178	2.86634e-05	1.12457	0.42978
GTP	521.987	11.6008	1.52228e-05	1.69934e-05	0.000123836	1.7045e-05	5.69476e-05	1.83937e-05	2.11059e-05	6.06509e-05	5.84658e-05	2.67856e-05	4.6009e-05	4.69184e-05	3.70804e-05	2.07561e-05	0.805937	0.71176
Guanidinosuccinic acid	176.067	9.43123	ND	ND	3.82503e-06	1.76388e-06	1.03877e-06	1.0547e-06	1.1276e-06	7.9191e-07	2.4016e-06	1.12828e-06	2.20923e-06	1.44553e-06	1.30082e-06	6.30685e-07	0.588812	0.3928
Guanidoacetic acid	118.061	7.68401	0.0003529	0.000243572	0.000374421	0.000176234	0.000227197	0.000127128	0.000166955	0.000102223	0.000112271	0.0001496	0.000274865	8.51183e-05	0.000131635	2.66016e-05	0.47891	0.016976
Guanine	152.057	7.75095	ND	ND	1.86301e-06	ND	ND	1.70613e-06	ND	2.756e-06	4.22367e-06	2.18348e-06	1.86301e-06	NA	2.71732e-06	1.09211e-06	1.45856	NA
Guanosine	284.099	11.6494	7.42939e-06	1.17243e-05	1.04041e-05	1.04286e-05	1.29488e-05	1.11519e-05	1.59099e-05	1.27215e-05	1.55048e-05	1.11823e-05	1.0587e-05	2.05551e-06	1.32941e-05	2.29708e-06	1.25569	0.085608
Hexanoic acid	115.076	9.09126	1.31433e-05	1.08251e-05	1.99509e-05	8.73846e-06	1.35317e-05	5.22601e-06	ND	8.53665e-06	ND	1.21036e-05	1.32379e-05	4.21979e-06	8.62207e-06	3.43957e-06	0.651317	0.15116
Hippuric acid	178.052	8.61916	ND	ND	ND	ND	ND	7.80921e-06	6.02088e-06	ND	2.60669e-06	2.27511e-06	NA	NA	4.67797e-06	2.68775e-06	1 <	NA
His	156.077	6.81455	0.000335665	0.000290616	0.00115048	0.000307365	0.00061544	0.000288391	0.000496671	0.00059381	0.000788363	0.000514689	0.000539913	0.00036621	0.000536385	0.000180513	0.993466	0.98523
Histamine	112.087	4.46496	0.000143321	0.000150694	0.00031367	0.000174276	0.000236624	0.000232949	0.000339822	0.000280116	0.000381211	0.000289425	0.000203717	7.15863e-05	0.000304705	5.71695e-05	1.49572	0.040427
Homoarginine	189.136	6.71849	ND	ND	6.18305e-06	1.98618e-06	3.68941e-06	1.84572e-06	2.78678e-06	3.43422e-06	5.11752e-06	4.61363e-06	3.95288e-06	2.1108e-06	3.55957e-06	1.33121e-06	0.900502	0.79082
Homocarnosine	241.13	6.39167	3.60783e-06	5.30569e-06	0.000418035	1.82284e-05	0.000192972	1.74304e-05	7.9308e-05	0.000147036	0.000243451	0.000121727	0.00012763	0.000180913	0.00012179	8.38664e-05	0.954247	0.95005
Homocitrulline	190.12	10.408	ND	ND	3.82503e-06	ND	2.98496e-06	2.2707e-06	ND	2.63447e-06	ND	ND	3.405e-06	5.94018e-07	2.45258e-06	2.57221e-07	0.72029	0.22925
Homocysteic acid	182.013	9.59297	2.78815e-05	6.00038e-06	ND	6.025e-06	6.53838e-06	2.67593e-06	ND	2.79135e-06	ND	ND	1.16113e-05	1.08496e-05	2.73364e-06	8.16129e-08	0.235429	0.20026
Homoserine	120.065	9.3999	ND	ND	2.01242e-05	8.43764e-06	1.30323e-05	6.09243e-06	ND	9.35001e-06	8.83043e-06	ND	1.38647e-05	5.88755e-06	8.09096e-06	1.75016e-06	0.583565	0.22629
Hydroxyproline	132.066	11.2094	0.000181853	0.000132481	0.000332922	0.000131571	0.000238928	9.36199e-05	0.00014749	0.000164086	0.000163446	0.000124445	0.000203551	8.46922e-05	0.000138617	2.98726e-05	0.680996	0.16708
Hypotaurine	110.027	16.9121	0.000647503	0.0012544	0.00100812	0.00168983	0.0024376	0.00204658	0.00384836	0.00319085	0.00176955	0.00294534	0.00140749	0.000689448	0.00276014	0.000850657	1.96103	0.025599
Hypoxanthine	137.046	10.3376	0.000162592	0.000176649	0.000186589	0.000156294	0.000173462	0.000119528	0.000170955	0.000145899	0.000143934	0.000161916	0.000171117	1.19152e-05	0.000148446	1.96925e-05	0.867513	0.065913
Ile	132.102	9.52827	0.00136078	0.000841442	0.00165787	0.000845992	0.00135524	0.000248831	0.000518004	0.000540438	0.000665003	0.000421932	0.00121226	0.000358024	0.000478842	0.000155022	0.394998	0.0070078
Ile-Pro-Pro	326.205	10.2451	ND	2.12788e-06	ND	ND	2.38797e-06	1.44556e-06	ND	2.32476e-06	3.60977e-06	2.30225e-06	2.25792e-06	1.83914e-07	2.42058e-06	8.92193e-07	1.07204	0.74656
Imidazolelactic acid	157.061	8.22176	3.99255e-06	2.41486e-06	3.53703e-06	3.39728e-06	3.85657e-06	2.67397e-06	3.82848e-06	2.56782e-06	2.99095e-06	2.78188e-06	3.43966e-06	6.20683e-07	2.96862e-06	5.05515e-07	0.863057	0.22614
IMP	347.042	9.36194	0.000542953	0.000358832	0.00174341	0.000430987	0.000918363	0.000249451	0.000548582	0.000417212	0.000703536	0.000846481	0.00079891	0.000570287	0.000553052	0.000234197	0.692259	0.41111
Inosine	269.088	18.184	0.000150845	0.000132943	0.000229664	0.000113729	0.000164615	7.94063e-05	0.000118796	0.000105081	0.000139327	0.000155511	0.000158359	4.4209e-05	0.000119624	2.96048e-05	0.755398	0.14765
Isethionic acid	124.991	11.9367	1.38701e-05	8.26006e-06	2.29043e-05	9.66879e-06	1.70414e-05	8.04104e-06	1.02316e-05	1.46252e-05	1.84817e-05	1.42472e-05	1.43489e-05	5.90871e-06	1.31254e-05	4.07503e-06	0.914726	0.71421
Isobutyric acid Butyric acid	87.045	10.0578	1.99269e-05	2.44748e-05	3.29831e-05	1.38774e-05	3.1834e-05	1.16774e-05	2.20241e-05	1.36044e-05	1.99249e-05	2.3196e-05	2.46193e-05	8.05344e-06	1.80854e-05	5.15161e-06	0.734602	0.17152
Isobutyryl CoA_divalent	417.569	10.1581	1.36682e-05	8.55016e-06	1.90009e-05	6.85565e-06	1.74573e-05	8.37884e-06	9.01164e-06	4.77872e-06	7.36137e-06	8.9083e-06	1.31065e-05	5.33439e-06	7.68777e-06	1.75278e-06	0.586564	0.08506
Isobutyrylcarnitine	232.154	8.85725	4.11908e-05	2.89013e-05	3.28953e-05	3.70753e-05	ND	1.76196e-05	1.93249e-05	1.96174e-05	1.70666e-05	2.1378e-05	3.50157e-05	5.29956e-06	1.90013e-05	1.71647e-06	0.542652	0.0065201
Isoglutamic acid	148.06	8.53713	5.75543e-05	7.62816e-05	9.94238e-05	0.000112816	0.000133493	7.85594e-05	8.8012e-05	8.90544e-05	6.35417e-05	0.00011276	9.59138e-05	2.98627e-05	8.63855e-05	1.79476e-05	0.900658	0.56145
Isovalerylalanine N-Acetylleucine	172.099	8.26531	ND	ND	ND	ND	ND	2.45073e-06	ND	ND	ND	ND	NA	NA	2.45073e-06	NA	1 <	NA
Isovalerylcarnitine	246.17	9.12874	2.86831e-05	ND	2.48762e-05	2.2655e-05	ND	1.72133e-05	2.09734e-05	2.43139e-05	2.05094e-05	2.83396e-05	2.54048e-05	3.04861e-06	2.22699e-05	4.224e-06	0.876604	0.27367
Kynurenine	209.092	9.20717	1.13963e-05	4.07376e-06	7.92006e-06	2.63374e-06	2.62677e-06	7.50076e-06	9.76181e-06	7.92693e-06	1.15218e-05	1.15432e-05	5.73012e-06	3.83612e-06	9.6509e-06	1.91628e-06	1.68424	0.087866
Lactic acid	89.024	11.0398	0.0139919	0.00991217	0.052435	0.010457	0.0186688	0.00429782	0.00958487	0.00871121	0.0161326	0.0125221	0.021093	0.0178658	0.0102497	0.00441606	0.485931	0.25093
Lauric acid	199.171	7.80638	6.64029e-05	6.47675e-05	7.51981e-05	5.37598e-05	6.42919e-05	3.75955e-05	6.29896e-05	4.32704e-05	5.77946e-05	5.02545e-05	6.4884e-05	7.62889e-06	5.03809e-05	1.03439e-05	0.776477	0.03806
Lauroylcarnitine	344.28	10.412	2.45965e-05	9.03647e-06	1.47421e-05	9.56845e-06	1.45427e-05	4.9881e-06	7.85025e-06	1.09338e-05	8.40315e-06	7.40922e-06	1.44973e-05	6.2484e-06	7.91691e-06	2.1318e-06	0.546097	0.077174
Leu	132.102	9.6282	0.00251222	0.00163843	0.00310417	0.00160217	0.00250863	0.000558636	0.00111838	0.00111113	0.00137136	0.000973257	0.00227312	0.000643483	0.00102655	0.000298439	0.451604	0.0087106
Lipoamide	206.068	20.9077	ND	ND	ND	3.01068e-06	ND	ND	ND	1.22707e-06	ND	2.42101e-06	3.01068e-06	NA	1.82404e-06	8.44247e-07	0.605857	NA
Lys	147.113	6.42779	0.00117495	0.0010852	0.00475131	0.001111	0.00249332	0.00071547	0.00148232	0.00161467	0.00295963	0.00183937	0.00212315	0.0015847	0.00172229	0.000810488	0.811194	0.63262
Malic acid	133.014	22.0132	0.00250625	0.00153924	0.00271349	0.00114112	0.00223416	0.000691867	0.00093258	0.000705145	0.000987866	0.000372935	0.00202685	0.000664561	0.000738079	0.000243297	0.36415	0.0094045
Malonylcarnitine	248.113	9.52271	5.39721e-05	4.37125e-05	4.69804e-05	5.98028e-05	4.5652e-05	0.000107092	8.46399e-05	8.94269e-05	5.22852e-05	5.47012e-05	5.0024e-05	6.69751e-06	7.76291e-05	2.35818e-05	1.55184	0.057039
Melamine	127.073	7.10983	3.12565e-05	1.33062e-05	1.23391e-05	8.20568e-06	1.38383e-05	ND	7.40995e-06	ND	ND	6.68748e-06	1.57891e-05	8.92497e-06	7.04872e-06	5.10863e-07	0.446428	0.093562
Met	150.059	9.99846	0.000445464	0.000361403	0.000710951	0.000302151	0.000296007	0.000134707	0.000258543	0.000220245	0.000298727	0.000215192	0.000423195	0.000171717	0.000225482	6.08919e-05	0.53281	0.059732
Methionine sulfoxide	166.053	10.9881	2.22283e-05	2.44566e-05	5.53954e-05	1.89049e-05	ND	2.38703e-05	2.35239e-05	2.25537e-05	2.70708e-05	2.10217e-05	3.02463e-05	1.69205e-05	2.36081e-05	2.22864e-06	0.780528	0.49125
Morpholine	88.0754	6.18626	1.24992e-05	ND	ND	ND	ND	ND	ND	ND	ND	7.52798e-06	1.24992e-05	NA	7.52798e-06	NA	0.602279	NA
myo-Inositol 1-phosphate myo-Inositol 3-phosphate	259.022	10.3572	0.000431568	0.000375199	0.000529402	0.000441121	0.000518131	0.00026597	0.000435877	0.000336281	0.000401743	0.000350144	0.000459084	6.43188e-05	0.000358003	6.5156e-05	0.77982	0.038791
myo-Inositol 2-phosphate	259.022	10.6752	4.20545e-05	4.78962e-05	7.50742e-05	4.34154e-05	3.86454e-05	1.92283e-05	4.15821e-05	2.43633e-05	3.42897e-05	4.03856e-05	4.94171e-05	1.47212e-05	3.19698e-05	9.85912e-06	0.646938	0.063618
Myristoleic acid	225.186	7.62678	1.39912e-05	2.09326e-05	2.07358e-05	1.48188e-05	3.01442e-05	9.02795e-06	1.88497e-05	1.00723e-05	1.15343e-05	2.11635e-05	2.01245e-05	6.46504e-06	1.41296e-05	5.49952e-06	0.702107	0.15388
N,N-Dimethylglycine	104.071	10.1842	3.42658e-05	ND	5.36584e-05	2.29643e-05	2.66259e-05	1.7266e-05	1.8933e-05	1.89431e-05	1.91981e-05	1.5193e-05	3.43786e-05	1.36884e-05	1.79066e-05	1.7007e-06	0.520866	0.094483
N-(o-Toluoyl)glycine Phenaceturic acid	192.067	8.38718	ND	8.76391e-06	5.76222e-06	2.69131e-06	5.05652e-06	8.49806e-06	8.50006e-06	2.67391e-06	4.79943e-06	4.38843e-06	5.56849e-06	2.50257e-06	5.77198e-06	2.614e-06	1.03654	0.90889
N-Acetylalanine	130.051	9.05588	6.56155e-06	ND	4.97741e-06	3.44444e-06	3.71765e-06	2.68918e-06	4.55173e-06	3.76697e-06	5.30287e-06	3.42783e-06	4.67526e-06	1.42377e-06	3.94771e-06	1.01096e-06	0.844384	0.42583
N-Acetylgalactosamine N-Acetylmannosamine N-Acetylglucosamine	222.097	20.568	1.96635e-05	ND	1.49761e-05	1.12164e-05	1.06683e-05	5.61471e-06	9.41816e-06	7.11934e-06	8.35895e-06	ND	1.41311e-05	4.15567e-06	7.62779e-06	1.63819e-06	0.539789	0.044819
N-Acetylglucosamine 6-phosphate	300.048	9.23318	5.93568e-06	6.19886e-06	7.64167e-06	ND	6.64237e-06	ND	ND	3.8573e-06	ND	4.31765e-06	6.60465e-06	7.50335e-07	4.08747e-06	3.25511e-07	0.618879	0.0046671
N-Acetylglutamic acid	188.057	13.5274	0.00011191	9.15172e-05	0.000136228	0.000113345	8.76637e-05	6.7607e-05	0.000130479	0.000116948	6.9217e-05	0.000107213	0.000108133	1.9531e-05	9.82926e-05	2.85067e-05	0.908999	0.54432
N-Acetylglycine	116.035	9.76665	ND	ND	ND	4.59628e-06	5.60247e-06	5.84201e-06	ND	4.39931e-06	3.53525e-06	5.91527e-06	5.09937e-06	7.11486e-07	4.92296e-06	1.15892e-06	0.965405	0.83129
N-Acetyllysine	189.124	9.14017	2.12964e-05	4.71982e-05	5.43334e-05	2.73329e-05	3.68106e-05	2.06442e-05	5.03286e-05	2.98887e-05	3.73353e-05	3.66898e-05	3.73943e-05	1.3636e-05	3.49773e-05	1.09029e-05	0.935364	0.76518
N-Acetylneuraminic acid	308.099	7.35166	1.14474e-05	9.75634e-06	1.5841e-05	9.80169e-06	1.0425e-05	7.49128e-06	1.09268e-05	1.04608e-05	8.27874e-06	9.23187e-06	1.14543e-05	2.54541e-06	9.27789e-06	1.44139e-06	0.809993	0.14468
N-Acetylornithine	175.108	8.89698	1.06012e-05	2.33016e-05	3.20762e-05	1.18446e-05	1.67337e-05	7.66207e-06	2.43884e-05	1.11455e-05	1.5274e-05	1.96422e-05	1.89115e-05	8.89282e-06	1.56224e-05	6.64327e-06	0.826082	0.5277
N-Acetylserine	148.06	21.4807	ND	ND	ND	ND	ND	ND	ND	ND	ND	ND	NA	NA	NA	NA	NA	NA
N-Glycolylneuraminic acid	324.093	7.33044	4.50829e-05	3.80024e-05	5.30992e-05	3.84647e-05	4.93173e-05	2.8647e-05	3.68598e-05	3.561e-05	3.47148e-05	3.75847e-05	4.47933e-05	6.62772e-06	3.46833e-05	3.55148e-06	0.774296	0.023227
N-Methylglutamic acid	162.076	11.9509	ND	9.35146e-06	2.43092e-05	ND	1.25548e-05	7.22778e-06	1.2656e-05	1.93586e-05	1.55441e-05	1.04012e-05	1.54051e-05	7.87572e-06	1.30375e-05	4.66605e-06	0.846312	0.66973
N1-Acetylspermidine	188.176	5.92205	3.984e-06	4.78072e-06	1.03861e-05	2.96235e-06	6.42961e-06	2.75462e-06	4.15065e-06	5.17485e-06	6.64001e-06	4.86944e-06	5.70855e-06	2.90584e-06	4.71791e-06	1.42325e-06	0.826464	0.51993
N1-Methyl-4-pyridone-5-carboxamide	153.066	17.2103	1.90907e-05	2.18037e-05	3.64053e-05	1.11245e-05	2.03216e-05	1.16017e-05	1.71879e-05	1.05496e-05	1.48025e-05	1.02139e-05	2.17492e-05	9.17595e-06	1.28711e-05	3.0177e-06	0.591798	0.096692
N6,N6,N6-Trimethyllysine	189.16	6.7073	2.6409e-05	2.08308e-05	7.12895e-05	2.36795e-05	3.78851e-05	2.1581e-05	2.53603e-05	4.2767e-05	3.83961e-05	3.05642e-05	3.60188e-05	2.07533e-05	3.17337e-05	8.82025e-06	0.881032	0.68731
N6-Acetyllysine	189.124	10.6559	ND	ND	1.21861e-05	ND	7.79075e-06	3.69144e-06	5.45545e-06	6.49208e-06	1.19392e-05	6.75143e-06	9.98842e-06	3.10797e-06	6.86593e-06	3.08051e-06	0.687389	0.35909
N6-Methyllysine	161.128	6.62951	1.21657e-05	9.64544e-06	3.75483e-05	1.0303e-05	1.95276e-05	5.99316e-06	9.23023e-06	1.15807e-05	1.8923e-05	9.91245e-06	1.7838e-05	1.16985e-05	1.11279e-05	4.80659e-06	0.623831	0.28581
N8-Acetylspermidine	188.174	5.99799	ND	ND	3.24903e-06	ND	ND	ND	ND	ND	2.23953e-06	1.64903e-06	3.24903e-06	NA	1.94428e-06	4.17545e-07	0.598419	NA
NAD+	662.099	6.71373	0.00127516	0.00110167	0.00115773	0.000936477	0.00118609	0.000855556	0.00112989	0.00119791	0.000796997	0.000871739	0.00113143	0.000125728	0.000970419	0.00018041	0.857696	0.14473
NADP+	742.063	9.51339	5.04735e-05	6.11184e-05	5.64244e-05	5.02932e-05	6.16792e-05	4.21591e-05	5.39255e-05	6.07773e-05	4.2725e-05	4.57852e-05	5.59977e-05	5.51681e-06	4.90745e-05	8.05367e-06	0.876365	0.15634
NADPH_divalent	371.538	11.4607	ND	2.67651e-05	6.55324e-05	1.80307e-05	3.31339e-05	1.76386e-05	2.64446e-05	9.51227e-06	1.7486e-05	1.85649e-05	3.58655e-05	2.07243e-05	1.79293e-05	6.00088e-06	0.499903	0.18146
Nicotinamide	123.055	6.89844	0.00416038	0.00399753	0.00474518	0.00428036	0.00424984	0.00294194	0.00362555	0.00377452	0.00296078	0.0038449	0.00428666	0.000278916	0.00342954	0.000443691	0.800049	0.0086682
Noradrenaline 6-Hydroxydopamine	170.081	8.42239	ND	ND	ND	ND	ND	ND	1.63126e-05	1.15454e-05	1.17281e-05	9.33233e-06	NA	NA	1.22296e-05	2.93172e-06	1 <	NA
Normetanephrine	184.098	8.53472	ND	2.41486e-06	ND	ND	ND	ND	ND	ND	ND	2.33879e-06	2.41486e-06	NA	2.33879e-06	NA	0.9685	NA
N’-Formylkynurenine	237.087	11.2673	5.15527e-06	ND	3.16802e-06	ND	ND	1.42384e-06	ND	ND	1.16396e-06	ND	4.16164e-06	1.40519e-06	1.2939e-06	1.8376e-07	0.310911	0.20731
O-Acetylcarnitine	204.122	8.4294	0.0038586	0.00209795	0.00295013	0.00213984	0.00249798	0.00165366	0.00126666	0.00161362	0.00208039	0.00166544	0.0027089	0.000728281	0.00165595	0.000288785	0.611301	0.028291
O-Acetylhomoserine 2-Aminoadipic acid	162.076	10.2244	0.000171175	0.00015019	0.000164332	0.000115319	0.000145004	7.77033e-05	0.0001299	0.000111741	0.000121691	0.000108553	0.000149204	2.16702e-05	0.000109918	1.98799e-05	0.736693	0.017554
Octanoic acid	143.108	8.50992	1.04783e-05	1.20618e-05	1.59442e-05	8.78276e-06	1.53126e-05	6.80242e-06	1.10973e-05	8.93412e-06	1.19706e-05	1.16586e-05	1.25159e-05	3.07689e-06	1.00926e-05	2.18839e-06	0.806382	0.1931
Octanoylcarnitine	288.217	9.7098	1.19862e-05	7.89554e-06	1.77481e-05	5.91021e-06	1.91217e-05	7.7117e-06	9.89068e-06	1.02242e-05	1.17182e-05	9.9627e-06	1.25324e-05	5.83683e-06	9.90151e-06	1.43211e-06	0.790076	0.37752
Octopamine Dopamine	154.086	8.12277	ND	ND	ND	ND	ND	ND	1.97599e-06	ND	ND	2.9646e-06	NA	NA	2.47029e-06	6.99055e-07	1 <	NA
Ophthalmic acid	290.133	12.2979	1.12851e-05	1.05274e-05	1.76581e-05	1.08877e-05	1.04115e-05	8.88117e-06	1.01592e-05	9.97726e-06	6.53687e-06	9.50591e-06	1.2154e-05	3.0958e-06	9.01207e-06	1.46927e-06	0.741491	0.088563
Ornithine	133.097	6.36833	0.000104191	7.31597e-05	0.000167743	7.95342e-05	0.000108862	5.0886e-05	7.22309e-05	8.0712e-05	8.17379e-05	7.35897e-05	0.000106698	3.74172e-05	7.18313e-05	1.24395e-05	0.673221	0.10643
p-Toluic acid m-Toluic acid o-Toluic acid	135.046	9.36889	0.000182431	0.000164789	0.000149136	9.59348e-05	9.88947e-05	5.50818e-05	9.57569e-05	7.68931e-05	9.85842e-05	7.04069e-05	0.000138237	3.90968e-05	7.93446e-05	1.81253e-05	0.573974	0.024156
Pantothenic acid	218.103	7.8287	7.86578e-05	6.31796e-05	6.13192e-05	5.38373e-05	7.15712e-05	8.00527e-05	0.000170473	0.000189243	0.000142193	8.28745e-05	6.5713e-05	9.60004e-06	0.000132967	4.99199e-05	2.02345	0.03809
Pelargonic acid	157.124	8.29055	2.48128e-05	2.7559e-05	3.48832e-05	1.68899e-05	3.34458e-05	1.35055e-05	2.82155e-05	2.16352e-05	2.78345e-05	2.08804e-05	2.75181e-05	7.23984e-06	2.24142e-05	6.02824e-06	0.814525	0.2614
Phe	166.086	10.3348	0.00111619	0.00086839	0.0016637	0.000842362	0.000974698	0.00059667	0.000909029	0.000986569	0.0010872	0.000843093	0.00109307	0.000336712	0.000884512	0.000184842	0.809202	0.26886
Phosphocreatine	210.028	12.5449	4.37706e-05	1.57873e-05	2.55479e-05	1.60925e-05	7.66927e-06	8.49806e-06	ND	8.54568e-06	1.1098e-05	ND	2.17735e-05	1.38307e-05	9.38058e-06	1.48751e-06	0.430825	0.11558
Phosphoenolpyruvic acid	166.975	21.4405	ND	ND	ND	ND	1.15169e-05	ND	ND	1.2394e-05	ND	8.08926e-06	1.15169e-05	NA	1.02416e-05	3.04388e-06	0.889267	NA
Phosphorylcholine	184.074	19.1648	0.00133202	0.00140497	0.00105452	0.00114726	0.00109056	0.00121976	0.00111547	0.000997009	0.000796089	0.00124484	0.00120587	0.000154267	0.00107463	0.000183924	0.891172	0.25736
Pipecolic acid	130.087	9.58135	6.0367e-05	3.86308e-05	6.65105e-05	3.08655e-05	4.57714e-05	3.63467e-05	3.58631e-05	3.49341e-05	4.01347e-05	3.02535e-05	4.8429e-05	1.48408e-05	3.55064e-05	3.54171e-06	0.733164	0.12386
Piperidine	86.0962	6.51567	ND	ND	ND	ND	3.76105e-06	ND	ND	ND	1.93994e-06	ND	3.76105e-06	NA	1.93994e-06	NA	0.515798	NA
Pro	116.07	10.0756	0.00307528	0.00219124	0.00433416	0.00207581	0.00227002	0.000910064	0.00183319	0.00135709	0.00164217	0.00123872	0.0027893	0.000949314	0.00139625	0.00035851	0.500572	0.026958
Propionylcarnitine XC0061	218.138	8.6943	0.000117896	7.00029e-05	0.000111241	7.09709e-05	7.02063e-05	5.57252e-05	4.77835e-05	4.95374e-05	5.34737e-05	3.9732e-05	8.80633e-05	2.43124e-05	4.92504e-05	6.17643e-06	0.559261	0.02127
Putrescine	89.1072	4.4038	2.86403e-05	3.75808e-05	5.35954e-05	1.58749e-05	2.47274e-05	9.65048e-06	2.17036e-05	1.05418e-05	2.09759e-05	1.62573e-05	3.20838e-05	1.43324e-05	1.58258e-05	5.64169e-06	0.493266	0.062668
Pyridoxal	168.065	8.18643	3.3599e-06	6.39062e-06	3.08702e-06	6.30165e-06	4.75206e-06	1.1276e-05	1.47018e-05	8.24055e-06	7.83344e-06	1.55447e-05	4.77825e-06	1.5647e-06	1.15193e-05	3.56115e-06	2.41078	0.0097668
Pyridoxamine 5'-phosphate	249.063	9.76475	4.54826e-06	6.22963e-06	1.24381e-05	4.90988e-06	9.87426e-06	5.1494e-06	6.27698e-06	1.1169e-05	9.85688e-06	8.28626e-06	7.60002e-06	3.42809e-06	8.14772e-06	2.47782e-06	1.07206	0.78024
Pyruvic acid	87.0085	13.4262	ND	ND	0.000343069	ND	0.000137969	7.01107e-05	0.000152017	0.000171826	0.000184571	0.000193981	0.000240519	0.000145028	0.000154501	4.97265e-05	0.642365	0.55294
Quinic acid	191.056	8.27385	2.59232e-05	9.83269e-06	2.99058e-05	1.50625e-05	1.42727e-05	9.62407e-06	1.83774e-05	6.16987e-06	9.92331e-06	9.57567e-06	1.89994e-05	8.49643e-06	1.07341e-05	4.54105e-06	0.56497	0.1026
Riboflavin	377.143	20.4669	ND	7.96553e-06	ND	5.90538e-06	8.70415e-06	4.63757e-06	8.89194e-06	5.63745e-06	6.39936e-06	7.16711e-06	7.52502e-06	1.45046e-06	6.54669e-06	1.61077e-06	0.869989	0.41834
Ribose 5-phosphate	229.012	10.5618	4.22968e-05	1.35276e-05	1.44159e-05	1.53172e-05	1.22448e-05	7.67674e-06	1.23697e-05	1.22584e-05	1.16462e-05	1.68863e-05	1.95605e-05	1.27605e-05	1.21675e-05	3.26938e-06	0.622045	0.27043
Ribulose 5-phosphate	229.012	11.0752	7.80118e-05	6.77142e-05	0.000133481	7.10374e-05	7.90325e-05	4.12915e-05	6.61116e-05	5.20329e-05	6.10054e-05	7.37134e-05	8.58554e-05	2.70415e-05	5.88309e-05	1.25804e-05	0.685233	0.092036
S-Adenosylhomocysteine	385.129	8.15004	1.12851e-05	1.28023e-05	1.37071e-05	1.07718e-05	1.03877e-05	8.55856e-06	1.47662e-05	1.08476e-05	1.20031e-05	8.74763e-06	1.17908e-05	1.41051e-06	1.09846e-05	2.56156e-06	0.931627	0.55946
S-Adenosylmethionine	399.144	6.64062	7.69528e-05	7.13328e-05	0.000112258	5.60286e-05	7.35972e-05	4.85564e-05	7.08456e-05	6.87784e-05	6.12777e-05	6.62033e-05	7.80339e-05	2.07441e-05	6.31323e-05	8.89805e-06	0.809037	0.19545
S-Lactoylglutathione	380.114	12.8182	ND	1.61551e-05	4.07163e-05	1.38453e-05	2.24768e-05	1.04756e-05	9.65442e-06	9.64011e-06	1.09619e-05	1.09494e-05	2.32983e-05	1.21717e-05	1.03363e-05	6.58844e-07	0.443649	0.12289
S-Methylglutathione	322.106	12.4284	4.83039e-06	3.83577e-06	5.30104e-06	3.47461e-06	2.74616e-06	1.3618e-06	3.20561e-06	2.83049e-06	1.88592e-06	2.05101e-06	4.0376e-06	1.03081e-06	2.26696e-06	7.43265e-07	0.561464	0.016141
Saccharopine	277.138	10.0105	ND	ND	ND	ND	1.68949e-06	8.80982e-07	ND	1.77199e-06	ND	ND	1.68949e-06	NA	1.32649e-06	6.3004e-07	0.785142	NA
Sarcosine	90.0545	8.83095	ND	ND	4.05543e-05	ND	2.72587e-05	ND	ND	ND	ND	ND	3.39065e-05	9.40143e-06	NA	NA	< 1	NA
SDMA	203.15	7.27576	2.84694e-06	1.7709e-06	5.73304e-06	2.6869e-06	4.03567e-06	1.38662e-06	3.05526e-06	3.28916e-06	4.03704e-06	2.38904e-06	3.41469e-06	1.52598e-06	2.83143e-06	9.99541e-07	0.82919	0.49811
Sedoheptulose 7-phosphate	289.032	9.67067	1.23559e-05	1.27642e-05	1.7865e-05	8.16254e-06	1.23878e-05	8.03441e-06	1.39831e-05	1.30082e-05	1.42081e-05	9.05998e-06	1.27071e-05	3.44547e-06	1.16588e-05	2.89881e-06	0.917502	0.61715
Ser	106.05	9.30786	0.00164375	0.00133806	0.00306348	0.00132386	0.00181061	0.000794541	0.0012158	0.00141823	0.00165466	0.00117883	0.00183595	0.000716682	0.00125241	0.000318473	0.682159	0.1515
Ser-Glu	235.093	9.69259	5.49724e-06	8.79149e-06	2.74952e-05	5.9972e-06	9.27726e-06	3.36262e-06	7.40995e-06	8.13079e-06	9.78321e-06	1.0922e-05	1.14117e-05	9.14328e-06	7.92171e-06	2.89645e-06	0.694175	0.45433
Serotonin	177.103	8.18056	ND	6.64961e-06	1.39501e-05	7.79974e-06	1.2113e-05	5.40067e-06	1.22586e-05	1.07849e-05	7.91694e-06	8.5375e-06	1.01281e-05	3.4674e-06	8.97972e-06	2.65257e-06	0.886614	0.60585
Spermidine	146.165	4.24475	0.000993452	0.000566295	0.000563377	0.000629677	0.000474531	0.000214969	0.000234316	0.000182578	0.000157489	0.000224492	0.000645467	0.000202218	0.000202769	3.19134e-05	0.314143	0.0074535
Spermine	203.223	4.17966	ND	ND	3.61713e-05	ND	ND	ND	2.05599e-05	1.67359e-05	1.59959e-05	2.16978e-05	3.61713e-05	NA	1.87474e-05	2.80514e-06	0.518295	NA
Stachydrine	144.101	10.7306	ND	ND	ND	ND	ND	2.83683e-05	2.29064e-05	ND	ND	4.9608e-06	NA	NA	1.87452e-05	1.2246e-05	1 <	NA
Succinic acid	117.019	21.4594	0.00262866	0.0019202	0.00238529	0.00120853	0.00228065	0.00101286	0.00139443	0.000513843	0.000633727	0.00085277	0.00208467	0.000552126	0.000881526	0.000345594	0.422862	0.004814
Succinyl CoA_divalent Methylmalonyl CoA_divalent	432.558	11.9795	9.40825e-06	1.11305e-05	1.01407e-05	7.52017e-06	7.21432e-06	6.49112e-06	8.29018e-06	8.26564e-06	5.35881e-06	ND	9.08278e-06	1.68457e-06	7.10144e-06	1.43501e-06	0.781857	0.098935
Tartaric acid	149.008	23.0636	2.58424e-05	1.99555e-05	ND	8.91566e-06	1.16339e-05	ND	ND	ND	ND	ND	1.65869e-05	7.75439e-06	NA	NA	< 1	NA
Taurine	126.022	20.5474	0.0162292	0.0149888	0.0247664	0.0110255	0.0160919	0.00728571	0.0123547	0.0112673	0.0129717	0.0112102	0.0166204	0.00501883	0.0110179	0.00221544	0.662916	0.066435
Taurocholic acid	514.287	6.88498	4.65365e-05	1.38787e-05	ND	3.20078e-06	1.0321e-05	4.37819e-06	3.12062e-05	6.88713e-05	2.96468e-06	2.75035e-06	1.84843e-05	1.92212e-05	2.20342e-05	2.88318e-05	1.19205	0.83172
Taurocyamine	168.042	20.5419	2.37501e-05	2.03338e-05	2.49572e-05	1.20089e-05	1.73426e-05	9.0766e-06	1.55018e-05	1.07378e-05	1.35501e-05	1.32608e-05	1.96785e-05	5.22377e-06	1.24254e-05	2.52437e-06	0.631421	0.032678
Terephthalic acid	165.019	17.128	3.31712e-05	1.78179e-05	2.92655e-05	1.16402e-05	1.67294e-05	7.53102e-06	1.43111e-05	1.26017e-05	1.59645e-05	1.16991e-05	2.17248e-05	9.08017e-06	1.24215e-05	3.1857e-06	0.571764	0.083324
Theobromine	181.071	20.6088	0.000705322	0.000505623	0.000586822	0.000449693	0.000410665	0.000375497	0.000482409	0.00039577	0.000387385	0.000408603	0.000531625	0.000117513	0.000409933	4.22772e-05	0.771094	0.08103
Thiamine	265.11	6.15659	8.98537e-06	8.6515e-06	7.80306e-06	7.71275e-06	6.2923e-06	3.64181e-06	6.77635e-06	3.80273e-06	4.95054e-06	5.74648e-06	7.889e-06	1.04539e-06	4.98358e-06	1.32211e-06	0.631713	0.0053493
Thiamine diphosphate	423.032	8.05801	3.99144e-05	3.10859e-05	2.58371e-05	2.51411e-05	2.82983e-05	2.13942e-05	3.06291e-05	2.52847e-05	2.22743e-05	2.44599e-05	3.00554e-05	5.98528e-06	2.48084e-05	3.61618e-06	0.825425	0.14004
Thiamine phosphate	345.078	10.0018	2.0527e-05	2.73894e-05	1.77481e-05	3.20737e-05	2.13962e-05	1.97508e-05	3.11487e-05	2.97358e-05	2.70266e-05	2.72296e-05	2.38269e-05	5.79761e-06	2.69783e-05	4.39597e-06	1.13226	0.36314
Thiaproline	134.027	13.0084	0.000554238	0.000404583	0.000548806	0.000369313	0.000435052	0.000162675	3.31085e-05	3.66983e-05	4.85919e-05	2.78919e-05	0.000462399	8.46404e-05	6.17931e-05	5.69061e-05	0.133636	4.9873e-05
Thr	120.065	9.80139	0.00239278	0.0023738	0.0039093	0.0019909	0.00259089	0.00123244	0.00207159	0.00206737	0.00227729	0.00190183	0.00265153	0.000735896	0.0019101	0.000401541	0.720378	0.093882
Thr-Asp	235.093	9.89869	ND	5.40369e-06	8.19907e-06	3.12183e-06	4.27446e-06	2.5685e-06	4.80573e-06	3.38325e-06	3.929e-06	5.18919e-06	5.24976e-06	2.17573e-06	3.97513e-06	1.06006e-06	0.757203	0.3414
threo-3-Hydroxyaspartic acid	150.039	14.3028	2.88114e-06	3.82878e-06	ND	1.62374e-06	1.89246e-06	8.71677e-07	ND	1.50541e-06	ND	ND	2.55653e-06	1.00583e-06	1.18854e-06	4.48117e-07	0.464905	0.083222
threo-β-Methylaspartic acid	148.06	11.4705	1.82956e-05	1.7709e-05	ND	1.5295e-05	1.66262e-05	1.60624e-05	1.87665e-05	1.50894e-05	1.54017e-05	1.26852e-05	1.69815e-05	1.31991e-06	1.5601e-05	2.18156e-06	0.91871	0.28152
Threonic acid	135.03	9.4386	2.47926e-05	5.1133e-05	4.33096e-05	3.27831e-05	3.76054e-05	2.39443e-05	4.00736e-05	4.84557e-05	4.60253e-05	3.72713e-05	3.79247e-05	1.00306e-05	3.9154e-05	9.6107e-06	1.03241	0.84809
Thymidine	243.097	20.5976	1.67225e-05	7.88854e-06	1.79281e-05	1.17093e-05	1.3886e-05	1.2616e-05	1.17163e-05	8.09942e-06	8.29019e-06	8.64713e-06	1.36269e-05	4.02358e-06	9.87382e-06	2.12578e-06	0.724583	0.11413
trans-Glutaconic acid	131.034	21.3343	0.000170782	0.000158527	0.000256286	0.000134785	0.000124604	5.83837e-05	0.000125132	7.60271e-05	5.7825e-05	0.000145535	0.000168997	5.21377e-05	9.25805e-05	4.03581e-05	0.547824	0.033702
Triethanolamine	150.113	7.69193	ND	ND	8.77507e-06	3.66791e-06	ND	2.19625e-06	3.92513e-06	3.24604e-06	2.9713e-06	3.46251e-06	6.22149e-06	3.61131e-06	3.16025e-06	6.42018e-07	0.507957	0.44078
Trimethylamine N-oxide	76.0756	6.16215	5.92128e-05	4.72263e-05	4.70344e-05	2.68158e-05	4.35506e-05	3.01085e-05	3.11057e-05	1.85981e-05	2.24199e-05	1.86464e-05	4.4768e-05	1.16576e-05	2.41757e-05	6.08254e-06	0.540022	0.012702
Trimethylsulfonium	77.0419	5.45173	ND	ND	ND	ND	ND	9.01239e-05	0.000105817	0.000135444	9.02098e-05	9.69411e-05	NA	NA	0.000103707	1.88688e-05	1 <	NA
Trp	205.097	10.2693	0.00016254	0.000282917	0.000449004	0.000243382	0.000287786	0.000122311	0.000160785	0.000169284	0.00022605	0.000170526	0.000285126	0.000104448	0.000169791	3.70856e-05	0.595496	0.067554
Tyr	182.081	10.5835	0.000720583	0.000575262	0.00140497	0.000439796	0.000569525	0.000265452	0.000449253	0.000370915	0.00052623	0.000391263	0.000742028	0.000383689	0.000400623	9.6674e-05	0.539903	0.11789
Tyr-Arg_divalent	169.594	7.20625	3.06067e-06	9.13447e-06	7.20906e-06	5.35447e-06	5.39084e-06	3.90238e-06	8.10799e-06	5.84131e-06	5.94261e-06	6.79711e-06	6.0299e-06	2.27539e-06	6.11828e-06	1.53603e-06	1.01466	0.94462
Tyr-Glu	311.123	10.3885	ND	2.82083e-06	4.68003e-06	1.63824e-06	2.48946e-06	1.368e-06	1.70214e-06	1.52109e-06	2.33284e-06	1.84088e-06	2.90714e-06	1.2826e-06	1.75299e-06	3.70315e-07	0.602996	0.16883
UDP	402.995	11.6233	3.81983e-05	3.42312e-05	6.41487e-05	2.93386e-05	4.2103e-05	1.89501e-05	2.93698e-05	3.72812e-05	3.74669e-05	2.68665e-05	4.1604e-05	1.34621e-05	2.99869e-05	7.76348e-06	0.72077	0.14257
UDP-glucuronic acid	579.024	11.1758	0.000138015	9.76245e-05	0.00013912	0.000107176	0.000104731	3.91984e-05	7.86256e-05	7.10574e-05	5.90252e-05	8.8537e-05	0.000117333	1.97027e-05	6.72887e-05	1.90497e-05	0.573484	0.0035272
UMP	323.026	9.72984	0.000232117	0.000195646	0.000248437	0.000186121	0.00015397	0.000118867	0.000167247	0.000182594	0.000148335	0.000126476	0.000203258	3.75994e-05	0.000148704	2.68181e-05	0.731599	0.03239
Uracil	113.034	20.5805	5.05353e-05	3.93727e-05	5.43694e-05	1.77693e-05	1.86142e-05	1.2036e-05	2.64825e-05	1.36859e-05	1.70224e-05	1.33247e-05	3.61322e-05	1.72816e-05	1.65103e-05	5.87053e-06	0.456942	0.062233
Urea	61.0396	19.696	0.0241057	0.0214838	0.0297572	0.0183034	0.0248666	0.0151447	0.0193663	0.0129862	0.01488	0.015197	0.0237033	0.00424999	0.0155149	0.0023382	0.654543	0.0086443
Uric acid	167.021	9.04168	0.000135834	9.60366e-05	0.000217643	8.61552e-05	7.65628e-05	4.35965e-05	7.12667e-05	6.51315e-05	5.44383e-05	6.2439e-05	0.000122446	5.77958e-05	5.93744e-05	1.06919e-05	0.484901	0.070299
Uridine	245.077	20.6023	0.000143492	0.000135295	0.000104851	9.14271e-05	7.37047e-05	5.42611e-05	9.78543e-05	5.7974e-05	6.90767e-05	5.13438e-05	0.000109754	2.93688e-05	6.6102e-05	1.89812e-05	0.602274	0.027477
Urocanic acid	139.05	7.73817	1.48759e-05	9.14147e-06	ND	1.23182e-05	1.54323e-05	9.66909e-06	1.41595e-05	7.91125e-06	1.73613e-05	1.09311e-05	1.29419e-05	2.8737e-06	1.20064e-05	3.76496e-06	0.927715	0.68524
UTP	482.962	12.7078	1.11042e-05	1.33138e-05	0.000119355	8.91566e-06	4.04782e-05	8.59742e-06	1.20811e-05	4.1265e-05	4.83859e-05	1.45506e-05	3.86333e-05	4.69079e-05	2.4976e-05	1.84159e-05	0.646489	0.56997
Val	118.086	9.34839	0.00242536	0.00185958	0.003427	0.00165426	0.00230126	0.000537089	0.0010101	0.000998224	0.00123283	0.000797491	0.00233349	0.000687603	0.000915147	0.00026154	0.392179	0.0071916
XA0012	166.018	9.6431	8.90352e-06	1.765e-05	2.82742e-05	1.38996e-05	1.53256e-05	9.88902e-06	1.3183e-05	1.13009e-05	1.5875e-05	1.32765e-05	1.68106e-05	7.16448e-06	1.27049e-05	2.26415e-06	0.755768	0.27846
XA0017	186.114	8.01492	8.66125e-06	6.68745e-06	6.05137e-06	3.74347e-06	5.55048e-06	2.86139e-06	5.36501e-06	2.99009e-06	5.15743e-06	4.03452e-06	6.1388e-06	1.78572e-06	4.08169e-06	1.17123e-06	0.6649	0.068754
XA0019	191.02	8.4729	0.000213321	0.000265559	0.00026467	0.000128685	0.000289496	0.00016298	0.00018346	0.000365242	0.000300865	0.000312185	0.000232346	6.42683e-05	0.000264946	8.74901e-05	1.14031	0.52246
XA0027	227.201	7.59321	5.85088e-05	7.13175e-05	8.25713e-05	6.84236e-05	0.0001023	4.25036e-05	6.51147e-05	5.25749e-05	5.68548e-05	7.27124e-05	7.66243e-05	1.67198e-05	5.79521e-05	1.15968e-05	0.756314	0.078598
XA0033	242.08	7.87941	0.00015889	0.000165843	0.000133461	0.000139649	0.00012952	0.000149335	0.000139031	0.000124843	0.000100218	0.000163696	0.000145473	1.60286e-05	0.000135425	2.42761e-05	0.930929	0.46543
XA0055	368.998	14.3339	ND	ND	2.51555e-05	ND	ND	ND	ND	ND	ND	ND	2.51555e-05	NA	NA	NA	< 1	NA
XA0065	445.053	7.04305	9.8605e-05	0.000104052	0.000100911	6.01614e-05	7.71607e-05	5.25449e-05	6.12582e-05	7.16446e-05	5.50984e-05	5.37936e-05	8.81781e-05	1.89022e-05	5.88679e-05	7.88822e-06	0.667602	0.021811
Xanthine	153.041	18.1469	0.000102148	0.000110237	0.000132103	7.73305e-05	8.66833e-05	5.8756e-05	0.000100893	8.28799e-05	8.17772e-05	9.33278e-05	0.0001017	2.13119e-05	8.35269e-05	1.59275e-05	0.821305	0.16819
XC0016	129.066	8.18281	5.81357e-06	4.99071e-06	1.36801e-05	6.22433e-06	1.0125e-05	9.24101e-06	6.88374e-06	1.01733e-05	1.17182e-05	4.9882e-06	8.16674e-06	3.66161e-06	8.60089e-06	2.67396e-06	1.05316	0.8363
XC0040	174.086	11.35	ND	ND	ND	ND	ND	ND	ND	ND	ND	2.65855e-06	NA	NA	2.65855e-06	NA	1 <	NA
XC0065	221.091	12.1949	ND	ND	2.89802e-06	ND	ND	1.6596e-06	ND	ND	ND	ND	2.89802e-06	NA	1.6596e-06	NA	0.572665	NA
XC0071	234.182	5.80823	ND	ND	3.52803e-06	1.88953e-06	ND	1.03298e-06	ND	ND	ND	1.08261e-06	2.70878e-06	1.15859e-06	1.05779e-06	3.50878e-08	0.390506	0.293
XC0089 Nicotinamide riboside	255.098	8.87422	9.63512e-06	1.09404e-05	1.12051e-05	9.81492e-06	7.61762e-06	8.09946e-06	1.21137e-05	1.37055e-05	1.1286e-05	9.09936e-06	9.84262e-06	1.41913e-06	1.08608e-05	2.26774e-06	1.10345	0.42404
XC0132	325.161	8.10116	4.76199e-05	4.40344e-05	7.90656e-05	3.9105e-05	4.70967e-05	2.97952e-05	3.38871e-05	3.68904e-05	4.23841e-05	3.42916e-05	5.13843e-05	1.58399e-05	3.54497e-05	4.63458e-06	0.689893	0.087049
XC0137	350.099	12.5574	ND	6.50962e-06	3.21032e-05	5.40762e-06	9.65934e-06	3.20504e-05	4.17857e-05	3.84625e-05	4.30962e-05	5.30887e-05	1.342e-05	1.25851e-05	4.16967e-05	7.66903e-06	3.10707	0.012144
β-Ala	90.0549	6.85177	0.000123102	0.000112084	0.000189388	8.84744e-05	0.000132401	8.54801e-05	0.000124874	0.000105739	0.000112993	9.96864e-05	0.00012909	3.74884e-05	0.000105755	1.47124e-05	0.819231	0.24958
β-Ala-Lys	218.149	6.28946	ND	ND	ND	ND	ND	ND	ND	ND	1.93994e-06	ND	NA	NA	1.93994e-06	NA	1 <	NA
β-Hydroxyisovaleric acid	117.056	9.35431	ND	ND	ND	ND	ND	4.2391e-06	ND	ND	ND	ND	NA	NA	4.2391e-06	NA	1 <	NA
γ-Butyrobetaine	146.118	7.55457	0.000309624	0.00022573	0.000263027	0.000256222	0.000279321	0.000178498	0.000218782	0.000242579	0.000174192	0.000176551	0.000266785	3.08363e-05	0.00019812	3.09284e-05	0.742623	0.0078976
γ-Glu-Ala	219.098	11.4519	3.984e-06	3.4298e-06	6.67805e-06	3.06867e-06	4.31028e-06	2.00703e-06	ND	2.90105e-06	4.06652e-06	2.57176e-06	4.29416e-06	1.41672e-06	2.88659e-06	8.68943e-07	0.672212	0.11163
γ-Glu-Arg_divalent	152.585	8.1208	3.68477e-06	2.12788e-06	1.91702e-06	1.81221e-06	ND	1.43005e-06	1.17593e-06	1.82296e-06	2.19042e-06	1.6536e-06	2.38547e-06	8.76093e-07	1.65459e-06	3.85681e-07	0.693612	0.19672
γ-Glu-Asn	262.103	12.0913	ND	ND	5.88605e-06	ND	2.65065e-06	ND	2.21762e-06	3.36365e-06	3.32491e-06	ND	4.26835e-06	2.28777e-06	2.96873e-06	6.5077e-07	0.695522	0.56655
γ-Glu-Asp	263.087	12.0455	3.94981e-06	3.81478e-06	3.69902e-06	4.09801e-06	4.45954e-06	2.74842e-06	3.47409e-06	3.46558e-06	3.84551e-06	3.08337e-06	4.00423e-06	2.95001e-07	3.32339e-06	4.19447e-07	0.82997	0.020243
γ-Glu-Cys	251.07	11.9112	6.81383e-06	1.7954e-05	2.41472e-05	7.86739e-06	1.37189e-05	4.24671e-06	1.50454e-05	1.22001e-05	1.05985e-05	1.31877e-05	1.41003e-05	7.20898e-06	1.10557e-05	4.13353e-06	0.784077	0.4422
γ-Glu-Gln	276.118	12.097	1.53033e-05	9.93242e-06	1.98181e-05	1.62567e-05	1.52352e-05	1.02864e-05	1.85517e-05	1.31371e-05	1.5328e-05	1.3005e-05	1.53092e-05	3.54061e-06	1.40616e-05	3.08174e-06	0.91851	0.56904
γ-Glu-Glu	277.102	12.1872	ND	ND	ND	ND	ND	ND	ND	2.32868e-06	1.89574e-06	ND	NA	NA	2.11221e-06	3.06137e-07	1 <	NA
γ-Glu-Gly	205.082	11.2131	4.44566e-06	ND	6.73205e-06	3.35862e-06	3.95209e-06	2.98727e-06	3.44187e-06	2.75992e-06	ND	3.17929e-06	4.62211e-06	1.47516e-06	3.09209e-06	2.89409e-07	0.668978	0.12808
γ-Glu-Ile γ-Glu-Leu	261.144	12.0212	ND	5.71867e-06	7.80306e-06	5.43179e-06	5.70128e-06	2.81666e-06	2.84585e-06	2.93633e-06	ND	2.84126e-06	6.1637e-06	1.10077e-06	2.86003e-06	5.24594e-08	0.464012	0.0091723
γ-Glu-Lys_divalent	138.582	8.00341	7.23276e-06	5.94965e-06	1.16641e-05	4.44112e-06	6.04753e-06	1.92017e-06	5.34268e-06	3.88898e-06	4.56746e-06	3.70918e-06	7.06703e-06	2.75426e-06	3.88569e-06	1.273e-06	0.549834	0.060239
γ-Glu-Ornitine	262.139	7.87007	3.38555e-06	3.10082e-06	6.47105e-06	2.22298e-06	2.23872e-06	1.48588e-06	2.78678e-06	3.02258e-06	2.9713e-06	2.53065e-06	3.48382e-06	1.74785e-06	2.55944e-06	6.30311e-07	0.734664	0.31633
γ-Glu-Ser	235.094	11.7061	4.29178e-06	ND	ND	3.82255e-06	3.6118e-06	1.76507e-06	3.43113e-06	ND	2.81906e-06	ND	3.90871e-06	3.48081e-07	2.67175e-06	8.42743e-07	0.683538	0.11133
γ-Glu-Thr	249.108	11.8353	1.00113e-05	6.56562e-06	1.16461e-05	8.50529e-06	9.0325e-06	3.66663e-06	9.91752e-06	6.97036e-06	8.3393e-06	7.71984e-06	9.15216e-06	1.87621e-06	7.32273e-06	2.31383e-06	0.80011	0.20847
γ-Glu-Val	247.129	11.8305	4.46276e-06	ND	ND	3.95303e-06	ND	1.97601e-06	2.57737e-06	2.08562e-06	2.67172e-06	2.28398e-06	4.2079e-06	3.60437e-07	2.31894e-06	3.01871e-07	0.551092	0.037887
ND, not detected.
