# Supplementary material for: Bacteroides spp. promotes branched-chain amino acid catabolism in brown fat and inhibits obesity
Source: iScience. 2021 Oct 24;24(11):103342. doi: 10.1016/j.isci.2021.103342 (PMC8586802; doi:10.1016/j.isci.2021.103342)
Supplement: Table S4. Alterations in the levels of plasma metabolites in DIO mice following Bacteroides treatment, related to Figure 4 [file mmc5.xlsx]

## Sheet: Supplemental Table 4
Table S4 | Alterations in the levels of plasma metabolites in DIO mice following Bacteroides treatment (related to Figure 4).
			Relative area														Comparative analysis
Metabolite	m/z	MT/RT	Ctrl					Bacteroides					Ctrl		Bacteroides		Ctrl vs. Bacteroides
			1	2	3	4	5	1	2	3	4	5	Mean	SD	Mean	SD	Ratio (Bacteroides/Ctrl)	p-value
1-Methyl-4-imidazoleacetic acid	141.067	8.54122	0.000154536	0.000186135	0.000137822	0.000206295	0.00015379	0.000252617	0.000194843	0.00017606	0.000114015	0.000117083	0.000167716	2.77888e-05	0.000170924	5.79004e-05	1.01913	0.91486
1-Methyladenosine	282.122	10.4893	5.31448e-05	6.23873e-05	4.10041e-05	5.13986e-05	5.67885e-05	5.86879e-05	4.68241e-05	4.19653e-05	3.65104e-05	4.42029e-05	5.29447e-05	7.889e-06	4.56381e-05	8.22449e-06	0.861997	0.18965
1-Methylhistamine	126.103	4.95091	9.25181e-05	6.68703e-05	6.93389e-05	0.000120485	0.000118663	0.000101047	7.20372e-05	7.20287e-05	0.000102302	8.5392e-05	9.35749e-05	2.57641e-05	8.65614e-05	1.48419e-05	0.92505	0.61569
1-Methylhistidine 3-Methylhistidine	170.093	7.70178	0.00337132	0.00294397	0.00288227	0.00345745	0.00261792	0.00381837	0.00359731	0.00364984	0.00256643	0.0026677	0.00305459	0.000351861	0.00325993	0.000593586	1.06722	0.52867
1-Methylnicotinamide	137.072	7.55927	0.000216646	0.000223025	0.00020639	0.000334135	0.000248344	0.000369033	0.000150077	0.000180645	0.000221533	0.000192977	0.000245708	5.17957e-05	0.000222853	8.56456e-05	0.906983	0.62631
10-Hydroxydecanoic acid	187.135	7.83954	ND	8.78699e-05	0.00013246	ND	ND	ND	0.000103205	ND	ND	ND	0.000110165	3.15299e-05	0.000103205	NA	0.936827	NA
11-Aminoundecanoic acid	202.18	10.1715	0.000175701	0.000226388	0.000173176	0.000168818	0.000228943	0.000211987	0.000163456	0.000205418	0.000204605	0.000178821	0.000194605	3.02933e-05	0.000192857	2.07558e-05	0.991018	0.91819
2'-Deoxycytidine	228.099	9.8882	0.000293174	0.000321089	0.000214437	0.000337725	0.00027961	0.000287869	0.000284718	0.000287321	0.000214304	0.000216448	0.000289207	4.76152e-05	0.000258132	3.90562e-05	0.892551	0.29309
2'-Deoxyuridine	229.082	26.9178	0.000291049	0.000238062	0.000248422	0.000369072	0.000317375	0.000256267	0.000255046	0.000216262	0.00035943	0.00032933	0.000292796	5.33621e-05	0.000283267	5.9029e-05	0.967457	0.79573
2,3-Diphosphoglyceric acid	264.951	18.6822	0.000727072	0.000597921	ND	0.00108258	0.000821944	0.0021301	0.000780268	0.00128652	0.00130487	0.000790149	0.000807379	0.000205157	0.00125838	0.000550155	1.5586	0.14814
2-Aminoisobutyric acid 2-Aminobutyric acid	104.071	10.1231	0.00146957	0.00129641	0.00150757	0.00205367	0.00181168	0.00140572	0.00145978	0.0014903	0.00196195	0.00202338	0.00162778	0.000301864	0.00166823	0.000298506	1.02485	0.83661
2-Hydroxy-4-methylvaleric acid	131.071	8.86622	0.000197862	0.000160326	ND	ND	ND	0.000236952	ND	ND	ND	ND	0.000179094	2.65422e-05	0.000236952	NA	1.32306	NA
2-Hydroxybutyric acid	103.04	9.84625	0.00161294	0.00144791	0.00153474	0.00153467	0.0013067	0.00215934	0.00158335	0.00120882	0.0010878	0.00173425	0.00148739	0.00011667	0.00155471	0.000429033	1.04526	0.74987
2-Hydroxyglutaric acid	147.03	17.1404	0.000357845	0.000818058	0.000425544	0.000826205	0.000833625	0.000367719	0.000404025	ND	0.000373393	0.000578913	0.000652255	0.000239123	0.000431013	9.98818e-05	0.660803	0.11365
2-Hydroxyisobutyric acid	103.04	9.96287	0.00146853	0.0014529	0.00180702	0.00144851	0.00165411	0.00160283	0.00196413	0.00195279	0.00151813	0.00135965	0.00156621	0.000159647	0.00167951	0.00026922	1.07234	0.44689
2-Hydroxyvaleric acid	117.056	9.30172	0.00280258	0.00367309	0.00295182	0.0025848	0.0035397	0.0030907	0.00328272	0.00302022	0.00315341	0.00324103	0.0031104	0.000473569	0.00315762	0.000107215	1.01518	0.83755
2-Oxoglutaric acid	145.014	21.6363	0.00580401	0.00651299	0.00589638	0.0123906	0.00792518	0.00505019	0.0031506	0.00566524	0.00566686	0.00733927	0.00770583	0.00275267	0.00537443	0.00150675	0.69745	0.14613
2-Oxoisovaleric acid	115.04	10.2892	0.001872	0.00175011	0.00194393	0.00162825	0.00135011	0.00116511	0.0011559	0.00128468	0.00175773	0.00157716	0.00170888	0.000233863	0.00138812	0.000267723	0.812297	0.078983
2-Phosphoglyceric acid	184.984	19.3681	ND	ND	ND	ND	ND	0.000150597	ND	ND	ND	ND	NA	NA	0.000150597	NA	1 <	NA
3-Hydroxybutyric acid	103.04	9.61139	0.0106232	0.0101615	0.017684	0.0123163	0.0118306	0.0117282	0.00934162	0.0100623	0.00840371	0.0131394	0.0125231	0.00301431	0.010535	0.00189713	0.841245	0.25358
3-Indoxylsulfuric acid	212.002	9.64375	0.00155795	0.00197347	0.00120913	0.00197367	0.00142448	0.00129917	0.00149382	0.00169311	0.00159974	0.00176497	0.00162774	0.000339344	0.00157016	0.000182486	0.964626	0.74939
3-Phosphoglyceric acid	184.987	19.8926	0.000586029	0.000479592	0.000189514	0.000523623	0.000406884	0.000831114	0.000400193	0.000429182	0.000665649	0.000345632	0.000437128	0.000153039	0.000534354	0.000206144	1.22242	0.42372
3-Ureidopropionic acid	131.046	9.31973	ND	ND	ND	0.0009477	0.00106131	ND	ND	ND	ND	ND	0.0010045	8.03308e-05	NA	NA	< 1	NA
4-Acetamidobutanoic acid	144.066	8.66192	0.000135854	ND	0.000143271	0.000150762	0.000156524	9.93315e-05	ND	ND	ND	ND	0.000146603	8.98824e-06	9.93315e-05	NA	0.677556	NA
4-Guanidinobutyric acid	146.092	8.59006	ND	ND	5.17046e-05	ND	7.00674e-05	ND	ND	ND	ND	ND	6.0886e-05	1.29845e-05	NA	NA	< 1	NA
4-Methyl-2-oxovaleric acid 3-Methyl-2-oxovaleric acid	129.056	9.65601	0.00648938	0.00536219	0.00638579	0.00647505	0.00537632	0.0032232	0.00258536	0.00332887	0.00486406	0.00566064	0.00601775	0.000593341	0.00393243	0.00127833	0.653472	0.017752
5'-Deoxy-5'-methylthioadenosine	298.097	10.6394	ND	ND	ND	ND	4.56756e-05	ND	ND	ND	ND	ND	4.56756e-05	NA	NA	NA	< 1	NA
5-Hydroxylysine	163.108	7.34439	9.45515e-05	8.82575e-05	9.18527e-05	0.00013213	0.000124219	0.00012775	8.46437e-05	8.19911e-05	6.8354e-05	0.000103475	0.000106202	2.03748e-05	9.32427e-05	2.29968e-05	0.877973	0.37359
5-Methoxyindoleacetic acid	204.067	8.27083	0.000180015	0.000216813	0.000112019	0.000218248	0.000234494	0.000180844	0.000104599	0.00016286	0.000181811	0.000210036	0.000192318	4.91186e-05	0.00016803	3.9271e-05	0.87371	0.41413
5-Methyl-2'-deoxycytidine	242.113	10.2706	2.91141e-05	4.31481e-05	2.29418e-05	ND	ND	2.84315e-05	ND	2.65369e-05	2.9373e-05	2.49326e-05	3.17347e-05	1.03549e-05	2.73185e-05	1.98014e-06	0.860841	0.53847
5-Oxoproline	128.035	9.56843	0.000494883	0.00046464	0.000496679	0.000613926	0.000434918	0.00059407	0.000500612	0.00039023	0.000502726	0.000517664	0.000501009	6.80022e-05	0.000501061	7.2823e-05	1.0001	0.99911
6-Aminohexanoic acid	132.102	8.63866	ND	ND	ND	0.000285713	ND	ND	ND	ND	ND	ND	0.000285713	NA	NA	NA	< 1	NA
7,8-Dihydrobiopterin	240.109	11.6721	ND	ND	1.8148e-05	ND	ND	ND	ND	ND	ND	2.30147e-05	1.8148e-05	NA	2.30147e-05	NA	1.26817	NA
8-Hydroxyoctanoic acid 2-Hydroxyoctanoic acid	159.102	8.17796	ND	0.0001978	0.000159443	ND	0.000228459	ND	ND	ND	ND	ND	0.000195234	3.45795e-05	NA	NA	< 1	NA
Adenosine	268.105	10.3893	3.92809e-05	7.35013e-05	ND	3.04714e-05	3.4657e-05	3.8517e-05	2.52988e-05	2.83883e-05	ND	ND	4.44776e-05	1.96808e-05	3.07347e-05	6.91443e-06	0.691014	0.26676
ADP	426.02	10.9778	0.000151606	ND	ND	0.000251751	8.26422e-05	0.00043662	0.000112089	0.000157646	0.000206934	0.000295083	0.000162	8.50321e-05	0.000241675	0.000128371	1.49182	0.33352
Ala	90.0552	9.39616	0.163175	0.129052	0.113568	0.191736	0.187343	0.166328	0.109366	0.133845	0.179943	0.203352	0.156975	0.0347596	0.158567	0.0372649	1.01014	0.94603
AMP	346.054	9.34225	0.00020806	0.000161802	ND	0.000320682	0.000224176	0.000833033	0.000129682	0.000327458	0.000332639	0.000211512	0.00022868	6.67891e-05	0.000366865	0.000274056	1.60427	0.33055
Anserine_divalent	121.069	7.00981	0.000870096	0.000860067	0.000749888	0.00116527	0.00102229	0.00130986	0.000783404	0.0012706	0.000788038	0.000807617	0.000933521	0.000161807	0.000991904	0.000272839	1.06254	0.69389
Arg	175.12	7.29485	0.0207882	0.0195808	0.0176392	0.0348988	0.0297165	0.0207201	0.015081	0.0191556	0.0280736	0.035692	0.0245247	0.00742276	0.0237445	0.0081662	0.968187	0.87834
Argininosuccinic acid	291.13	9.87149	6.04464e-05	8.7884e-05	7.12222e-05	0.000134494	0.000151248	7.30958e-05	4.53663e-05	5.21922e-05	7.41188e-05	8.95018e-05	0.000101059	3.98435e-05	6.6855e-05	1.7898e-05	0.661544	0.1345
Asn	133.061	11.0792	0.01495	0.0112436	0.0101118	0.0189281	0.0155447	0.0140937	0.0100235	0.0111325	0.0143221	0.0198407	0.0141556	0.00354152	0.0138825	0.00381419	0.980707	0.90951
Asp	134.045	12.3508	0.00091178	0.00103527	0.000973227	0.00120099	0.00204213	0.00129325	0.00126502	0.000890529	0.00131456	0.00135175	0.00123268	0.000465152	0.00122302	0.000188545	0.992165	0.96726
ATP	505.986	11.9102	ND	ND	ND	0.000299309	ND	0.00050406	0.000234107	ND	0.000323148	0.000438151	0.000299309	NA	0.000374866	0.000119978	1.25244	NA
Betaine	118.087	12.0225	0.0197892	0.0167068	0.0210889	0.0200004	0.0238603	0.0195156	0.0170011	0.0167166	0.0199757	0.0195739	0.0202891	0.00257678	0.0185566	0.00156313	0.914607	0.24195
Butyrylcarnitine	232.155	9.96025	0.000126161	0.000149991	0.000399084	0.000507506	0.000270664	0.000524445	0.000111829	0.000224991	0.00017148	0.000186036	0.000290681	0.000162808	0.000243756	0.000162095	0.838569	0.66002
cAMP	328.043	7.57828	ND	ND	ND	6.49835e-05	7.028e-05	ND	ND	6.35901e-05	4.39176e-05	5.1379e-05	6.76317e-05	3.74515e-06	5.29622e-05	9.93134e-06	0.783097	0.11259
Carboxymethyllysine	205.118	9.62313	ND	ND	ND	ND	3.98367e-05	ND	ND	3.72927e-05	4.51118e-05	3.77186e-05	3.98367e-05	NA	4.0041e-05	4.39658e-06	1.00513	NA
Carnitine	162.113	8.84847	0.0174675	0.0156834	0.015255	0.0160657	0.0172741	0.0187234	0.0160952	0.0180423	0.0166232	0.0163734	0.0163491	0.000978134	0.0171715	0.00114701	1.0503	0.2581
Carnosine	227.115	6.92075	0.000157216	0.000142426	9.83586e-05	0.000201041	0.000160571	0.000284027	0.0001102	0.000201275	0.000131584	0.000141194	0.000151923	3.69957e-05	0.000173656	7.03474e-05	1.14305	0.56316
Cholic acid	407.278	6.92481	0.000184204	0.000230382	8.88517e-05	0.000224313	0.000417591	0.000118613	7.03713e-05	0.000104586	0.000144686	0.000128863	0.000229068	0.000119623	0.000113424	2.81702e-05	0.495153	0.096263
Choline	104.107	7.0126	0.00840815	0.0091136	0.00938618	0.0103524	0.0117175	0.0118266	0.00751913	0.00750439	0.00812726	0.00787296	0.00979555	0.00128075	0.00857007	0.00183898	0.874894	0.26023
cis-Aconitic acid	173.009	28.1672	0.00428167	0.00474747	0.0041307	0.00557559	0.00534994	0.00383847	0.0033692	0.00387051	0.00443745	0.00404059	0.00481707	0.00063677	0.00391124	0.000385481	0.811955	0.031538
Citric acid	191.02	26.5401	0.0495048	0.0550471	0.050882	0.0749307	0.0634246	0.0474508	0.0417399	0.0501032	0.0524402	0.0531993	0.0587578	0.0105447	0.0489867	0.00463129	0.833705	0.11113
Citrulline	176.103	11.7732	0.0162233	0.0157769	0.0138597	0.0172736	0.0154153	0.0177832	0.0140559	0.0154148	0.0158411	0.0164722	0.0157098	0.00124731	0.0159134	0.00137044	1.01297	0.8121
Creatine	132.077	9.23032	0.0363935	0.0378617	0.0299274	0.0489624	0.0448819	0.0409375	0.029601	0.0326428	0.0355409	0.0453949	0.0396054	0.00745679	0.0368234	0.00635772	0.929758	0.5437
Creatinine	114.067	7.49916	0.0021952	0.00207419	0.00179023	0.0026236	0.00243588	0.00262299	0.0021371	0.00218396	0.00183952	0.00201361	0.00222382	0.000322492	0.00215944	0.000291376	0.971048	0.74906
Cystathionine	223.075	10.4169	0.000297796	0.000177636	0.000167612	0.000449365	0.00034139	0.000294592	0.000207879	0.000298959	0.000199663	0.000171515	0.00028676	0.000117952	0.000234522	5.84283e-05	0.817833	0.40985
Cysteine glutathione disulfide	427.097	12.4721	0.00288091	0.003143	0.00262041	0.00437921	0.00504071	0.00329901	0.00215726	0.00269662	0.0037613	0.00315987	0.00361285	0.00104493	0.00301481	0.000611495	0.83447	0.30885
Cystine	241.032	11.6869	0.00770627	0.00532851	0.00587446	0.00741575	0.00679691	0.00641139	0.0048017	0.00480547	0.00555543	0.00696041	0.00662438	0.00100849	0.00570688	0.000964688	0.861496	0.17982
Cytidine	244.095	10.1698	0.000383474	0.000362743	0.000460804	0.00071599	0.000656034	0.00041581	0.000203333	0.000226577	0.00024267	0.000301384	0.000515809	0.000161015	0.000277955	8.51557e-05	0.538872	0.026251
Diethanolamine	106.087	7.88644	0.000297796	0.000315112	0.000117962	0.000442711	0.000196264	0.000239554	0.000202304	0.00015208	0.000182369	0.000188958	0.000273969	0.000123603	0.000193053	3.18498e-05	0.704654	0.22131
Diethylaminomalonic acid	176.092	9.4073	0.000249272	0.000206495	0.000175487	0.000240882	0.00014588	0.000239362	0.000180179	0.000183554	0.00028641	0.00015334	0.000203603	4.36068e-05	0.000208569	5.35942e-05	1.02439	0.87646
Dihydroxyacetone phosphate	168.991	12.7812	0.000143867	0.000201953	ND	ND	ND	0.000287212	ND	ND	0.000229544	ND	0.00017291	4.10734e-05	0.000258378	4.07773e-05	1.49429	0.172
Dyphylline	255.109	26.8603	0.0076217	0.00303279	0.0039245	0.00307595	0.00372327	0.00361166	0.0025942	0.0030521	0.0039854	0.00388228	0.00427564	0.00191105	0.00342512	0.000588915	0.801079	0.3874
Ethanolamine	62.0605	6.47871	0.00150589	0.00175889	0.00137942	0.00206505	0.00197517	0.00178542	0.00135987	0.00164723	0.00144953	0.00160354	0.00173688	0.000294149	0.00156912	0.00016745	0.90341	0.30795
Ethanolamine phosphate	140.012	8.08046	0.000512092	0.000391815	0.000358223	0.00049012	0.000842873	0.000513381	0.000717648	0.00042039	0.000443456	0.000535006	0.000519025	0.000192224	0.000525976	0.000117193	1.01339	0.947
Galactosamine Glucosamine	180.087	9.73745	0.000100374	ND	0.000105121	0.000112166	0.000380662	ND	0.000149391	0.000122193	0.000120969	0.000103292	0.000174581	0.000137473	0.000123962	1.9026e-05	0.710052	0.51672
GDP	442.018	10.7442	ND	ND	ND	ND	ND	0.000120898	ND	6.0932e-05	ND	ND	NA	NA	9.09148e-05	4.24021e-05	1 <	NA
GDP-glucose GDP-mannose GDP-galactose	604.064	8.36058	ND	ND	ND	ND	ND	5.14477e-05	ND	ND	ND	ND	NA	NA	5.14477e-05	NA	1 <	NA
Gln	147.077	11.3998	0.142989	0.140273	0.142975	0.137921	0.147284	0.140711	0.120533	0.119756	0.123764	0.108634	0.142289	0.00350207	0.122679	0.0115841	0.862188	0.016731
Glu	148.062	11.6396	0.00445039	0.00468372	0.00411668	0.00555744	0.00771448	0.00507146	0.00472872	0.00400504	0.0047673	0.00526956	0.00530454	0.00144894	0.00476842	0.00048148	0.898931	0.4688
Glucaric acid	209.031	14.6991	ND	0.000125159	ND	0.000115045	ND	ND	ND	ND	ND	ND	0.000120102	7.15192e-06	NA	NA	< 1	NA
Gluconolactone	179.056	28.1515	0.000457785	0.000472388	0.00057654	0.000610216	0.000675811	0.000505715	0.000457179	0.000482601	0.000434373	0.000501119	0.000558548	9.26293e-05	0.000476197	3.01844e-05	0.852563	0.11926
Glucose 6-phosphate	259.021	9.92101	0.000275623	0.000342434	ND	0.000517365	0.000699977	0.000703911	0.000245951	0.000442677	0.000336733	ND	0.00045885	0.000190343	0.000432318	0.000198107	0.942178	0.85323
Glucuronic acid Galacturonic acid	193.035	8.1594	0.000406469	0.000455687	0.000326335	0.000499844	0.00041214	0.000350356	ND	ND	0.000417031	0.000355502	0.000420095	6.45494e-05	0.000374297	3.70986e-05	0.890981	0.24985
Glutathione (GSSG)_divalent	307.084	13.1248	0.00191728	0.0030751	0.0016929	0.00411635	0.00581616	0.00302613	0.00145892	0.00222601	0.00355642	0.00225225	0.00332356	0.00169853	0.00250395	0.000808246	0.753394	0.36926
Gly	76.0399	8.60744	0.0338719	0.0229554	0.0284453	0.035351	0.0349619	0.0333361	0.0255312	0.0293781	0.0281269	0.0341001	0.0311171	0.00533971	0.0300945	0.00359727	0.967136	0.73291
Gly-Asp	191.068	10.3993	4.17764e-05	ND	ND	4.3518e-05	ND	3.76525e-05	ND	4.36404e-05	4.09941e-05	3.87232e-05	4.26472e-05	1.23151e-06	4.02526e-05	2.65372e-06	0.943849	0.2068
Glycerol	93.055	26.8365	0.0307779	0.00814594	0.0113345	0.00782616	0.0105101	0.0103186	0.00725766	0.00841431	0.0112408	0.0115622	0.0137189	0.00965365	0.00975871	0.00185912	0.711332	0.41536
Glycerol 3-phosphate	171.006	12.2423	0.0012866	0.00115514	0.00112627	0.00135233	0.00208981	0.00103087	0.00101899	0.000778109	0.000948602	0.00126889	0.00140203	0.000395546	0.00100909	0.000176832	0.719736	0.092872
Glycerophosphocholine	258.111	26.264	0.00209446	0.00182614	0.00180187	0.00226907	0.00226674	0.00223149	0.00252507	0.00137842	0.0023901	0.00280104	0.00205165	0.00022837	0.00226522	0.000538	1.1041	0.44844
GMP	362.048	9.23398	5.69092e-05	5.45495e-05	ND	5.14092e-05	6.26874e-05	0.00010518	ND	4.89705e-05	4.01958e-05	ND	5.63888e-05	4.76525e-06	6.47821e-05	3.52596e-05	1.14885	0.72092
GTP	521.983	11.5839	ND	ND	ND	ND	ND	7.75828e-05	3.266e-05	ND	ND	ND	NA	NA	5.51214e-05	3.17652e-05	1 <	NA
Guanidinosuccinic acid	176.067	10.6596	0.000125699	0.0001527	0.000168211	0.000150431	0.000189766	0.000256748	7.52102e-05	0.000214411	0.00010093	0.000132517	0.000157361	2.36645e-05	0.000155963	7.69303e-05	0.991116	0.9706
Hexamine	141.113	7.55364	ND	ND	0.00016162	9.43037e-05	8.04268e-05	ND	ND	9.60089e-05	ND	6.69437e-05	0.000112117	4.34286e-05	8.14763e-05	2.05522e-05	0.72671	0.3701
His	156.077	7.49525	0.0283381	0.0219195	0.0189042	0.0257397	0.0240762	0.0283163	0.0182593	0.0210988	0.0249313	0.0219216	0.0237955	0.0036034	0.0229055	0.00384708	0.962594	0.7156
Histamine	112.086	4.79215	ND	ND	ND	ND	ND	ND	ND	ND	4.08111e-05	ND	NA	NA	4.08111e-05	NA	1 <	NA
Homocarnosine	241.131	7.00425	0.000172651	0.00013729	0.00011916	0.000216277	0.000152095	0.000211795	0.0001102	0.000222434	0.000119688	0.000122563	0.000159495	3.73229e-05	0.000157336	5.48906e-05	0.986465	0.94405
Homocitrulline	190.119	11.9122	ND	ND	7.01094e-05	0.000159712	7.66597e-05	0.000135818	0.000117832	0.000110908	7.98836e-05	ND	0.00010216	4.99487e-05	0.000111111	2.33152e-05	1.08761	0.79448
Homoserine	120.066	10.6223	ND	ND	ND	ND	0.000229603	ND	ND	ND	ND	ND	0.000229603	NA	NA	NA	< 1	NA
Homovanillic acid	181.051	8.33372	0.000256501	0.000412121	0.000239209	0.000665816	0.000515711	0.000468421	ND	0.000506676	0.000445224	0.000465086	0.000417872	0.000179613	0.000471352	2.56795e-05	1.12798	0.54516
Hydroxyproline	132.066	12.949	0.00317464	0.00222119	0.00234854	0.00334152	0.00314503	0.00463106	0.00321277	0.00298589	0.0026551	0.00240413	0.00284618	0.000519811	0.00317779	0.000869168	1.11651	0.48948
Hypotaurine	110.028	21.0587	0.000343731	0.000405238	0.00038359	0.000561444	0.000638517	0.000375372	0.00023575	0.000316239	0.000361627	0.000374172	0.000466504	0.000126791	0.000332632	5.92618e-05	0.713031	0.078952
Ile	132.102	10.7854	0.06445	0.0603702	0.054372	0.0693343	0.0622849	0.064553	0.0443956	0.0485466	0.063041	0.0874929	0.0621623	0.00549061	0.0616058	0.0169382	0.991048	0.94709
Imidazole-4-acetic acid	127.051	8.30117	ND	ND	ND	5.27996e-05	ND	ND	ND	ND	ND	ND	5.27996e-05	NA	NA	NA	< 1	NA
Imidazolelactic acid	157.062	9.20749	0.000135589	0.000110672	8.51756e-05	0.00011453	0.00011433	0.000117952	0.000122377	0.000143088	7.32953e-05	0.000129412	0.000112059	1.79551e-05	0.000117225	2.63358e-05	1.0461	0.72768
IMP	347.037	9.63897	ND	ND	ND	ND	ND	8.10553e-05	ND	ND	ND	ND	NA	NA	8.10553e-05	NA	1 <	NA
Isethionic acid	124.991	11.7506	0.00102209	0.00110622	0.00121885	0.00125086	0.00110686	0.00117105	0.000704845	0.0015827	0.000531291	0.000912646	0.00114098	9.30654e-05	0.000980507	0.000412714	0.859358	0.44
Isocitric acid	191.02	28.8278	0.00392	0.00559146	0.00416976	0.00410147	0.00599365	0.00405459	0.0032754	0.0035039	0.00431109	0.00276875	0.00475527	0.000961868	0.00358275	0.000615709	0.753426	0.056375
Isovalerylalanine-1 N-Acetylleucine-1	172.097	8.15988	ND	ND	9.57564e-05	9.7042e-05	6.02539e-05	0.000101799	ND	4.61079e-05	ND	ND	8.43508e-05	2.08784e-05	7.39534e-05	3.93794e-05	0.876736	0.77658
Isovalerylalanine-2 N-Acetylleucine-2	172.098	8.05526	0.000280722	0.000193554	0.000129098	0.000268887	0.000183876	0.000287029	0.000131598	0.000220521	0.000183951	0.000348953	0.000211228	6.31659e-05	0.00023441	8.54374e-05	1.10975	0.63982
Isovalerylcarnitine	246.168	10.2971	ND	9.99318e-05	ND	0.0001063	0.000102935	0.000119297	ND	ND	ND	0.000100735	0.000103055	3.1856e-06	0.000110016	1.31251e-05	1.06754	0.58873
Kynurenine	209.093	10.3796	0.000200102	0.000187816	0.000217519	0.000231337	0.0002911	0.000219191	0.00017632	0.000218643	0.000220709	0.000231152	0.000225575	4.02065e-05	0.000213203	2.12389e-05	0.945155	0.56499
Lactic acid	90.0284	10.872	0.0135186	0.0107338	0.00882957	0.0177119	0.0154965	0.0145586	0.00658068	0.00869548	0.0122312	0.0135123	0.0132581	0.00356717	0.0111157	0.00336399	0.838406	0.35726
Lauric acid	199.171	7.71305	0.00153018	0.00145945	0.00161796	0.00143281	0.00151725	0.0010391	0.00168029	0.00182172	0.00175866	0.00174283	0.00151153	7.17897e-05	0.00160852	0.000322269	1.06417	0.54408
Leu	132.102	10.9072	0.10662	0.100774	0.0859341	0.10399	0.0982471	0.102037	0.0749416	0.0738087	0.109403	0.135628	0.0991131	0.0080209	0.0991636	0.0258472	1.00051	0.99684
Lys	147.113	7.02931	0.0922971	0.0722987	0.0535426	0.134047	0.104214	0.0890065	0.0563926	0.0735663	0.126047	0.143011	0.0912799	0.0307479	0.0976048	0.036128	1.06929	0.7734
Malic acid	133.015	21.5877	0.0130583	0.0159665	0.01102	0.0323863	0.0240942	0.0149441	0.00745143	0.0128804	0.0159675	0.0172681	0.0193051	0.00884403	0.0137023	0.00384504	0.709779	0.24606
Met	150.059	11.3725	0.0199684	0.0149826	0.0126199	0.0163607	0.0200148	0.0177008	0.011896	0.0133325	0.0198347	0.0292149	0.0167893	0.00321491	0.0183958	0.00684638	1.09569	0.65252
Methionine sulfoxide	166.054	12.6335	0.00169389	0.00123056	0.000725662	0.00163355	0.000933478	0.0013772	0.00119976	0.00146773	0.00194054	0.00136591	0.00124343	0.000424093	0.00147023	0.000280129	1.1824	0.35192
Metronidazole	172.072	9.88207	ND	ND	ND	ND	ND	ND	ND	ND	ND	ND	NA	NA	NA	NA	NA	NA
Morpholine	88.0758	6.77582	ND	ND	ND	ND	0.000137309	ND	ND	ND	ND	ND	0.000137309	NA	NA	NA	< 1	NA
Mucic acid	209.03	14.2293	0.000575739	0.00110456	0.000779951	0.00116046	0.000430246	0.000556238	0.000628465	0.00044329	0.000464764	0.00120404	0.000810191	0.000319993	0.000659359	0.000313376	0.813832	0.47302
Myristoleic acid	225.184	7.54117	ND	6.84868e-05	0.000120831	5.93997e-05	ND	ND	ND	ND	6.26198e-05	7.6469e-05	8.29059e-05	3.3157e-05	6.95444e-05	9.79283e-06	0.838835	0.56745
N,N-Dimethylglycine	104.071	11.6196	0.00135718	0.00154511	0.00165994	0.00168871	0.00138496	0.0016934	0.00130156	0.00147963	0.0012376	0.00138509	0.00152718	0.000152615	0.00141946	0.000178059	0.929461	0.33508
N-Acetylaspartic acid	174.04	14.7369	ND	ND	ND	ND	0.000243741	0.000248831	ND	0.000199665	0.000182742	0.000196015	0.000243741	NA	0.000206813	2.89405e-05	0.848496	NA
N-Acetylgalactosamine N-Acetylmannosamine N-Acetylglucosamine	222.098	26.8981	0.000437266	0.000423076	0.000326749	0.000632544	0.000549897	0.000436365	0.000354526	0.000362788	0.000379653	0.000409151	0.000473906	0.000118872	0.000388497	3.39528e-05	0.819775	0.18739
N-Acetylglucosamine 1-phosphate	300.047	9.62762	0.000109266	7.91937e-05	7.14085e-05	0.000114756	0.000133551	8.39795e-05	ND	7.99477e-05	6.99704e-05	9.7039e-05	0.000101635	2.58181e-05	8.27341e-05	1.1208e-05	0.814032	0.19392
N-Acetylglucosamine 6-phosphate	300.05	9.24347	5.25386e-05	3.59048e-05	ND	ND	ND	ND	ND	ND	ND	ND	4.42217e-05	1.17619e-05	NA	NA	< 1	NA
N-Acetylglutamic acid	188.057	13.3358	0.000266882	0.000274686	0.000146542	0.000216708	0.000209088	0.000135519	0.000155461	0.000172061	0.000177252	0.000232912	0.000222781	5.16618e-05	0.000174641	3.6426e-05	0.783914	0.13124
N-Acetylglutamine	187.073	8.16302	9.67002e-05	0.000104853	9.95721e-05	ND	0.000120216	0.000115049	0.000116705	0.000139551	0.00012403	ND	0.000105335	1.04792e-05	0.000123834	1.1181e-05	1.17561	0.05244
N-Acetylglycine	116.035	9.62242	ND	ND	0.000461339	ND	ND	ND	ND	ND	ND	ND	0.000461339	NA	NA	NA	< 1	NA
N-Acetylhistidine	198.089	10.3307	0.000160913	0.000115715	6.33467e-05	0.00015621	9.10688e-05	0.000148977	9.40771e-05	0.000138327	0.000114381	0.000133065	0.000117451	4.18853e-05	0.000125765	2.17003e-05	1.07079	0.7071
N-Acetyllysine	189.125	10.3023	ND	ND	ND	7.16253e-05	7.21393e-05	ND	ND	ND	ND	ND	7.18823e-05	3.63439e-07	NA	NA	< 1	NA
N-Acetylmethionine	190.055	8.18642	0.000104804	0.00011436	0.000111474	0.00013815	0.000156816	0.000122908	ND	8.9251e-05	0.000109422	0.000127295	0.000125121	2.17322e-05	0.000112219	1.70966e-05	0.896884	0.35207
N-Acetylphenylalanine	206.082	8.01122	0.000126748	0.00013642	0.000100481	0.000159234	0.000104641	0.000137894	0.000110608	9.15002e-05	0.000111748	0.000115026	0.000125505	2.40823e-05	0.000113355	1.65283e-05	0.903197	0.38293
N-Acetylserine	148.06	28.5348	0.000223023	ND	ND	0.000286063	ND	ND	ND	ND	ND	ND	0.000254543	4.4576e-05	NA	NA	< 1	NA
N-Acetyltryptophan	245.093	7.7841	ND	0.000180632	0.000164894	0.000273605	0.000161293	0.000147946	0.000150758	ND	0.000162737	0.000117609	0.000195106	5.3002e-05	0.000144763	1.92049e-05	0.74197	0.1529
N-Glycolylneuraminic acid	324.093	7.24399	0.00012256	6.68254e-05	6.89555e-05	9.95451e-05	0.00014056	9.25693e-05	0.000100593	7.88231e-05	0.000101327	7.62845e-05	9.96891e-05	3.24734e-05	8.99193e-05	1.18333e-05	0.901997	0.55487
N1-Methyl-4-pyridone-5-carboxamide	153.066	21.4474	0.000573779	0.000742951	0.000525435	0.000786652	0.000533134	0.000652483	0.00054105	0.000422298	0.000397496	0.000438833	0.00063239	0.000123235	0.000490432	0.000105788	0.775521	0.087226
N5-Ethylglutamine	175.106	12.1503	ND	ND	ND	ND	9.21989e-05	ND	ND	ND	0.000113191	ND	9.21989e-05	NA	0.000113191	NA	1.22769	NA
N6,N6,N6-Trimethyllysine	189.159	7.37055	0.000463238	0.000493869	0.000328632	0.000647167	0.000555265	0.000640284	0.000419702	0.000397524	0.000511969	0.000438559	0.000497634	0.000117729	0.000481608	9.85591e-05	0.967795	0.82149
N6-Acetyllysine	189.124	12.2337	0.000206849	0.000180811	0.000124724	0.000244209	0.000183268	0.000157622	0.000149391	0.000163189	0.000221167	0.000191972	0.000187972	4.35677e-05	0.000176668	2.95924e-05	0.939863	0.64582
N6-Methyllysine	161.129	7.28204	0.0010165	0.00114669	0.000986325	0.00111317	0.00103142	0.00116809	0.0010526	0.00111587	0.000984865	0.000900406	0.00105882	6.79578e-05	0.00104437	0.000105775	0.986348	0.8047
N8-Acetylspermidine	188.176	6.47183	ND	5.75308e-05	4.19458e-05	6.71596e-05	8.79609e-05	5.29248e-05	4.70814e-05	6.17137e-05	5.09681e-05	5.76282e-05	6.36493e-05	1.92515e-05	5.40632e-05	5.71971e-06	0.849393	0.39871
Nicotinamide	123.056	7.60491	0.000696797	0.000873329	0.000605046	0.000699353	0.000810578	0.000967534	0.000668488	0.000623132	0.000705318	0.000506324	0.000737021	0.00010541	0.000694159	0.00017018	0.941845	0.64738
Nω-Methylarginine	189.135	7.67073	5.92449e-05	5.23942e-05	5.79536e-05	9.20271e-05	7.91083e-05	5.53261e-05	6.01167e-05	7.03536e-05	8.11647e-05	7.59852e-05	6.81456e-05	1.6746e-05	6.85893e-05	1.07663e-05	1.00651	0.96169
O-Acetylcarnitine	204.123	9.40119	0.012113	0.0113634	0.0160437	0.012979	0.0138777	0.0147479	0.0122619	0.0136467	0.0106653	0.0117805	0.0132753	0.00181113	0.0126205	0.00159965	0.95067	0.56156
O-Acetylhomoserine 2-Aminoadipic acid	162.077	11.6686	0.00136217	0.00126932	0.00128482	0.00205621	0.00188579	0.00142109	0.00106529	0.00117706	0.00141064	0.00174519	0.00157166	0.000371158	0.00136385	0.000262163	0.867778	0.33965
Ophthalmic acid	290.135	14.4096	ND	ND	ND	4.632e-05	6.53586e-05	ND	3.06158e-05	ND	6.28637e-05	5.10526e-05	5.58393e-05	1.34623e-05	4.81774e-05	1.63151e-05	0.862786	0.61215
Ornithine	133.097	6.97362	0.0118792	0.00984786	0.00871933	0.013006	0.0116285	0.0102204	0.00902634	0.00803742	0.0127674	0.0152277	0.0110162	0.00171171	0.0110559	0.00292667	1.0036	0.97992
Pantothenic acid	218.103	7.72982	0.000283727	0.000219582	0.000226308	0.000284483	0.00034663	0.000272499	0.000234107	0.000267855	0.000308354	0.000236325	0.000272146	5.17161e-05	0.000263828	3.04701e-05	0.969435	0.76638
Phe	166.087	11.8127	0.0366476	0.035791	0.0287826	0.0401778	0.0363227	0.0434963	0.0277435	0.0328075	0.0384056	0.0415441	0.0355443	0.00415555	0.0367994	0.00647853	1.03531	0.72645
Phenaceturic acid	192.065	8.27536	0.000149967	0.000220413	0.000157262	0.000202075	0.000242476	0.00010454	0.000162951	0.000286667	0.000184882	0.0001189	0.000194439	4.0001e-05	0.000171588	7.20516e-05	0.88248	0.55716
Phosphocreatine	210.028	12.3621	0.000351107	0.000302837	0.000241117	0.000506005	0.000507924	0.000381609	0.000279482	0.000354142	0.000390606	0.000305138	0.000381798	0.00012073	0.000342195	4.83371e-05	0.896273	0.52478
Phosphorylcholine	184.074	24.5997	0.000647535	0.000768448	0.000637661	0.000969218	0.00124228	0.000608299	0.000671146	0.000477488	0.000623879	0.000959587	0.000853029	0.000255335	0.00066808	0.000178072	0.783185	0.22486
Pipecolic acid	130.087	10.8549	0.00113517	0.00112194	0.00113305	0.00132288	0.00123701	0.00134396	0.00155497	0.00133072	0.000916786	0.000951368	0.00119001	8.76748e-05	0.00121956	0.000275652	1.02483	0.82871
Piperidine	86.0969	7.14202	0.000318961	ND	7.61872e-05	0.00011059	0.000450918	7.60734e-05	0.00106066	0.000663246	0.00193523	0.000213891	0.000239164	0.000177294	0.000789821	0.000748745	3.30242	0.17848
Pro	116.071	11.476	0.0908778	0.0643013	0.0475568	0.082583	0.062342	0.0816363	0.0518047	0.0648872	0.0869848	0.10663	0.0695322	0.0172332	0.0783887	0.0210418	1.12737	0.48808
Pyridoxal	168.066	9.14904	0.000222931	0.000246374	0.00016376	0.000290704	0.000244765	0.000213428	0.00019896	0.000207446	0.000221624	0.000237728	0.000233707	4.62064e-05	0.000215837	1.47796e-05	0.923539	0.44903
Pyruvic acid	87.0094	13.0317	0.00724669	0.00608093	0.00636616	0.00866611	0.00931959	0.00452274	ND	0.00579549	0.00590831	0.00694641	0.00753589	0.00141667	0.00579324	0.000992844	0.768752	0.067464
Ribose 5-phosphate	229.014	10.6792	ND	ND	ND	ND	9.01374e-05	ND	ND	ND	ND	ND	9.01374e-05	NA	NA	NA	< 1	NA
Ribulose 5-phosphate	229.012	11.0638	ND	0.000221244	ND	0.00018205	ND	0.00027716	ND	ND	0.000173158	ND	0.000201647	2.77142e-05	0.000225159	7.35402e-05	1.1166	0.73238
S-Adenosylmethionine	399.145	7.30096	4.68598e-05	4.05331e-05	4.27162e-05	5.61269e-05	5.13262e-05	4.29354e-05	3.52467e-05	4.99881e-05	4.20922e-05	4.13718e-05	4.75125e-05	6.34222e-06	4.23268e-05	5.24786e-06	0.890857	0.19789
S-Carboxymethylcysteine	180.033	14.1714	9.71394e-05	0.000134955	8.91134e-05	5.6302e-05	9.32348e-05	0.000162232	0.000180522	0.000232132	7.69555e-05	8.39308e-05	9.41489e-05	2.7985e-05	0.000147154	6.61192e-05	1.563	0.15546
S-Methylcysteine	136.043	12.3792	0.000155552	0.000192019	0.000240889	0.000306378	0.00022932	0.00014014	0.000140044	0.000129511	0.000163519	0.000170419	0.000224831	5.65774e-05	0.000148726	1.73762e-05	0.661502	0.036941
S-Sulfocysteine	199.969	11.1566	0.0012266	0.00215817	0.00109965	0.0020427	0.00119398	0.00190494	0.00177644	0.00143773	0.00110529	0.00140863	0.00154422	0.000511517	0.00152661	0.000318149	0.988594	0.94978
Sarcosine	90.0554	9.91376	0.000349462	0.000255433	0.000417146	0.00029552	0.000698414	0.000766497	0.000446716	0.000365257	0.000698455	ND	0.000403195	0.000175829	0.000569231	0.000193415	1.4118	0.22945
SDMA	203.151	7.90329	0.000403069	0.000295873	0.000269737	0.000537102	0.000405242	0.000386514	0.000305043	0.000277624	0.000380934	0.000374355	0.000382204	0.000106138	0.000344894	5.00313e-05	0.902381	0.50515
Ser	106.05	10.5032	0.039189	0.0296887	0.0267245	0.0445477	0.0406588	0.0357123	0.0270697	0.0296945	0.0396544	0.0462489	0.0361617	0.00759396	0.035676	0.00770489	0.986567	0.92249
Serotonin	177.103	9.14148	ND	ND	ND	ND	ND	0.000214293	4.89681e-05	ND	7.61319e-05	9.98219e-05	NA	NA	0.000109804	7.26919e-05	1 <	NA
Succinic acid	117.02	21.1956	0.00278036	0.00296367	0.00356443	0.0103192	0.0088543	0.00640044	ND	0.00327438	0.00248274	0.00547929	0.00569639	0.00360066	0.00440921	0.00183568	0.774036	0.51274
Tartaric acid	149.009	22.4873	0.00479749	0.00158083	ND	0.00191003	0.00111971	ND	0.00113744	0.00163075	ND	0.00212951	0.00235202	0.00166223	0.00163256	0.000496038	0.694113	0.46283
Taurine	126.022	26.8364	0.018527	0.0180599	0.0172351	0.0196945	0.0196236	0.0221818	0.0142665	0.0206291	0.0135425	0.0176009	0.018628	0.00104901	0.0176442	0.00379915	0.947185	0.60276
Taurocholic acid	514.282	6.79881	0.000257776	0.000863285	0.000659211	0.000346386	0.00224721	0.000525717	0.000235152	0.000272967	0.000518637	0.000697168	0.000874773	0.000804682	0.000449928	0.000193026	0.514337	0.30881
Terephthalic acid	165.02	16.8067	0.000730988	0.000644625	0.000656122	0.000705095	0.000757505	0.000636014	0.000638829	0.000777292	0.000852485	0.000711097	0.000698867	4.81618e-05	0.000723143	9.28802e-05	1.03474	0.62243
Thiamine	265.113	6.74204	8.78044e-05	0.000120665	0.000101355	0.000175999	0.000118097	0.000148305	6.0374e-05	8.08449e-05	0.000141009	9.97306e-05	0.000120784	3.36193e-05	0.000106053	3.79773e-05	0.878034	0.5345
Thiamine phosphate	345.079	11.3753	5.48084e-05	5.07131e-05	4.78524e-05	5.20991e-05	5.51875e-05	5.8784e-05	4.7939e-05	5.27211e-05	5.82885e-05	4.94086e-05	5.21321e-05	3.03433e-06	5.34283e-05	4.97732e-06	1.02486	0.63515
Thiaproline	134.028	15.357	0.000178659	0.000356206	0.000341045	0.000582284	0.000355517	0.000229469	8.99607e-05	0.000150141	0.00040683	0.000417919	0.000362742	0.000143745	0.000258864	0.000148665	0.713631	0.29395
Thr	120.066	11.1198	0.0702842	0.0479679	0.0453186	0.0712949	0.0662626	0.061895	0.0464637	0.0483827	0.0731035	0.0853884	0.0602256	0.012576	0.0630466	0.01652	1.04684	0.76955
Threonic acid	135.031	9.30563	0.00201468	0.00281497	0.00225	0.00295766	0.00179243	0.00219461	0.00191231	0.00141708	0.00144333	0.00249571	0.00236595	0.000504358	0.00189261	0.000469924	0.799935	0.16342
Thymidine	243.098	26.9316	0.000270068	0.000268882	0.000319387	0.000497962	0.000392246	0.00030948	0.000236522	0.000333959	0.000398137	0.00038915	0.000349709	9.69322e-05	0.00033345	6.56825e-05	0.953507	0.76518
Triethanolamine	150.113	8.54671	8.53089e-05	6.1827e-05	0.000131915	3.26604e-05	ND	9.0097e-05	4.48517e-05	7.89935e-05	ND	8.52094e-05	7.79279e-05	4.19424e-05	7.47879e-05	2.04682e-05	0.959707	0.89896
Trimethylamine N-oxide	76.0764	6.7452	0.000120431	0.000433536	0.000369465	0.000480362	0.000540479	0.000190376	0.000230262	0.000273833	0.00017816	0.000198274	0.000388855	0.000162625	0.000214181	3.85167e-05	0.550799	0.073067
Trp	205.097	11.7253	0.0247629	0.0324318	0.0312881	0.0370114	0.035265	0.028238	0.0217417	0.0248419	0.0271739	0.0364718	0.0321518	0.00470977	0.0276934	0.00550411	0.861334	0.20691
Tyr	182.082	12.1304	0.0288866	0.0336683	0.0251741	0.0448295	0.0387378	0.030618	0.0219312	0.0299457	0.0407092	0.050327	0.0342593	0.00780292	0.0347062	0.0109843	1.01305	0.94289
UDP-glucose UDP-galactose	565.044	8.67657	ND	ND	ND	ND	ND	7.02723e-05	ND	ND	5.20126e-05	1.96476e-05	NA	NA	4.73108e-05	2.56377e-05	1 <	NA
UMP	323.035	9.85103	ND	ND	ND	ND	ND	ND	ND	ND	ND	ND	NA	NA	NA	NA	NA	NA
Uracil	113.035	26.9269	ND	ND	0.000158367	0.000258219	0.000272924	ND	ND	ND	0.00014961	0.000177725	0.000229836	6.23298e-05	0.000163668	1.98802e-05	0.712105	0.20162
Urea	61.0398	25.4503	0.748692	0.69003	0.645396	0.705867	0.664494	0.764324	0.744639	0.715011	0.691715	0.748273	0.690896	0.0397887	0.732792	0.0290591	1.06064	0.097159
Uric acid	167.02	8.9758	0.00239119	0.00325063	0.0024307	0.00736258	0.0060102	0.00896762	0.00202605	0.00308739	0.00179318	0.00262144	0.00428906	0.0022662	0.00369913	0.0029885	0.862458	0.73478
Uridine	245.078	26.9654	0.00080207	0.000795345	0.000988208	0.00150282	0.00153291	0.00107502	0.000516609	0.000622074	0.000672468	0.000818485	0.00112427	0.000367697	0.000740931	0.00021608	0.659032	0.087733
Urocanic acid	139.05	8.59242	0.000104903	8.60161e-05	7.29343e-05	0.000133531	8.86202e-05	0.000234944	0.000107884	0.000117961	8.04326e-05	6.94096e-05	9.7201e-05	2.32745e-05	0.000122126	6.60783e-05	1.25643	0.46252
Val	118.087	10.5544	0.121343	0.109167	0.0974384	0.119507	0.106965	0.12138	0.0974032	0.100635	0.12735	0.1549	0.110884	0.00978301	0.120334	0.0232326	1.08522	0.43758
XA0019	191.02	8.35958	0.00067763	0.000458086	0.000549191	0.000491564	0.0015482	0.000553588	0.000634039	0.0010613	0.000445596	0.00031676	0.000744935	0.000456772	0.000602257	0.000282909	0.808469	0.57221
XA0027	227.202	7.49026	0.000806472	0.000879437	0.00103797	0.00096811	0.000829245	0.000770162	0.00116792	0.00107071	0.000854718	0.00102693	0.000904246	9.71598e-05	0.000978088	0.000162368	1.08166	0.41376
XA0033	242.079	7.70803	0.000115002	0.000151096	0.000156899	0.000118607	0.000272164	0.000109932	0.000136388	0.000180445	0.000131474	0.000193156	0.000162754	6.39727e-05	0.000150279	3.50816e-05	0.923351	0.71497
XC0016	129.067	9.14125	0.00011812	0.000112353	0.000118818	0.000152532	9.76611e-05	0.000145135	0.000178035	0.000184436	0.000115662	0.000106215	0.000119897	2.0129e-05	0.000145896	3.53818e-05	1.21685	0.20057
XC0061	218.14	9.75764	ND	ND	0.000235068	0.000415654	0.000356364	0.00038613	ND	0.000245621	0.000229036	0.000283575	0.000335695	9.20505e-05	0.00028609	7.04917e-05	0.852232	0.4837
XC0065	221.092	14.2577	6.58071e-05	0.00010292	8.37203e-05	7.30263e-05	0.000110092	ND	6.32898e-05	8.71045e-05	6.47853e-05	8.86798e-05	8.71133e-05	1.89856e-05	7.59649e-05	1.3801e-05	0.872023	0.34227
XC0120	298.054	9.93072	9.15939e-05	ND	6.64284e-05	8.53724e-05	7.5718e-05	ND	8.19851e-05	5.55423e-05	7.76875e-05	8.82232e-05	7.97782e-05	1.10394e-05	7.58595e-05	1.42187e-05	0.950881	0.67942
XC0132	325.161	9.04106	8.79893e-05	6.92051e-05	5.95801e-05	9.31654e-05	0.000118663	6.83892e-05	6.02882e-05	6.2948e-05	4.20922e-05	7.07795e-05	8.57205e-05	2.29228e-05	6.08994e-05	1.13137e-05	0.710442	0.074186
β-Ala	90.0554	7.54241	0.000222931	0.000166148	ND	0.000333346	0.000239585	ND	0.000167572	0.000209298	0.000251272	0.000215261	0.000240503	6.94218e-05	0.000210851	3.42966e-05	0.876708	0.48293
γ-Butyrobetaine	146.118	8.37756	0.00046712	0.000415511	0.000386072	0.000556541	0.000585119	0.000638747	0.000476389	0.000498559	0.000441876	0.000480205	0.000482073	8.66519e-05	0.000507155	7.63621e-05	1.05203	0.64047
ND, not detected.
