# Supplementary material for: Bacteroides spp. promotes branched-chain amino acid catabolism in brown fat and inhibits obesity
Source: iScience. 2021 Oct 24;24(11):103342. doi: 10.1016/j.isci.2021.103342 (PMC8586802; doi:10.1016/j.isci.2021.103342)
Supplement: Table S5. Alterations in the levels of BAT metabolites in DIO mice following Bacteroides treatment, related to Figure 4 [file mmc6.xlsx]

## Sheet: Supplemental Table 5
Table S5 | Alterations in the levels of BAT metabolites in DIO mice following Bacteroides treatment (related to Figure 4).
			Relative area														Comparative analysis
Metabolite	m/z	MT/RT	Ctrl					Bacteroides					Ctrl		Bacteroides		Ctrl vs. Bacteroides
			1	2	3	4	5	1	2	3	4	5	Mean	SD	Mean	SD	Ratio (Bacteroides/Ctrl)	p-value
1-Aminocyclopropane-1-carboxylic acid Homoserinelactone	102.055	6.64212	ND	ND	ND	1.05301e-05	ND	ND	5.95219e-06	ND	7.74248e-06	7.11276e-06	1.05301e-05	NA	6.93581e-06	9.0817e-07	0.658665	NA
1-Methyl-4-imidazoleacetic acid	141.066	7.68956	1.602e-05	1.13349e-05	7.28544e-06	1.48583e-05	1.66801e-05	5.77468e-06	7.99934e-06	8.10249e-06	8.99084e-06	9.57009e-06	1.32357e-05	3.91368e-06	8.08749e-06	1.44665e-06	0.611034	0.039266
1-Methyladenosine	282.118	9.29453	4.25837e-06	4.19511e-06	3.84578e-06	6.20854e-06	6.21684e-06	3.68872e-06	3.8104e-06	4.70151e-06	3.68753e-06	3.90372e-06	4.94493e-06	1.16792e-06	3.95838e-06	4.25206e-07	0.800492	0.13561
1-Methylhistamine	126.102	4.60008	3.42714e-05	2.5502e-05	2.04842e-05	3.35367e-05	2.71954e-05	2.27098e-05	1.52665e-05	1.85503e-05	2.06776e-05	1.7476e-05	2.81979e-05	5.76985e-06	1.8936e-05	2.87317e-06	0.67154	0.01887
1-Methylhistidine 3-Methylhistidine	170.092	6.99401	3.12488e-05	2.95846e-05	3.48028e-05	7.87514e-05	3.75677e-05	3.18491e-05	2.55172e-05	3.26766e-05	2.97791e-05	2.81141e-05	4.2391e-05	2.05614e-05	2.95872e-05	2.89104e-06	0.697959	0.23747
1-Methylnicotinamide	137.071	6.86511	4.66998e-05	3.11476e-05	3.09508e-05	5.09087e-05	4.66653e-05	3.58796e-05	2.97012e-05	2.04004e-05	3.99519e-05	2.3552e-05	4.12744e-05	9.49269e-06	2.9897e-05	8.17582e-06	0.724347	0.077553
11-Aminoundecanoic acid	202.18	9.02164	3.58361e-05	2.21322e-05	3.30922e-05	2.49133e-05	1.91252e-05	1.24332e-05	ND	1.41807e-05	ND	2.73157e-05	2.70198e-05	7.16329e-06	1.79766e-05	8.135e-06	0.66531	0.18918
2'-Deoxycytidine	228.098	8.79759	8.41006e-06	3.16353e-06	6.26401e-06	6.87492e-06	5.37796e-06	4.13655e-06	4.57746e-06	3.16155e-06	4.36926e-06	3.91409e-06	6.01809e-06	1.94129e-06	4.03178e-06	5.46303e-07	0.669944	0.083189
2'-Deoxyguanosine	268.103	10.7074	ND	ND	2.72589e-06	3.28571e-06	2.06144e-06	ND	2.05213e-06	ND	ND	ND	2.69101e-06	6.12877e-07	2.05213e-06	NA	0.762588	NA
2'-Deoxyuridine	229.08	20.6055	7.75218e-06	ND	6.78088e-06	8.57715e-06	ND	ND	ND	4.3859e-06	ND	5.73376e-06	7.7034e-06	8.99131e-07	5.05983e-06	9.5308e-07	0.65683	0.081537
2-Aminoisobutyric acid 2-Aminobutyric acid	104.071	8.99138	9.73379e-05	6.05759e-05	6.29846e-05	8.68667e-05	6.96273e-05	6.73811e-05	6.56185e-05	4.48711e-05	5.8819e-05	7.82248e-05	7.54785e-05	1.59683e-05	6.29829e-05	1.2288e-05	0.834448	0.20531
2-Hydroxy-4-methylvaleric acid	131.072	9.04646	7.43009e-06	ND	ND	8.34113e-06	ND	ND	ND	5.67645e-06	ND	6.27021e-06	7.88561e-06	6.44205e-07	5.97333e-06	4.19852e-07	0.757498	0.089384
2-Hydroxyvaleric acid	117.056	9.44079	4.49738e-05	2.20165e-05	2.99245e-05	4.1166e-05	2.82372e-05	2.44424e-05	2.80924e-05	2.10444e-05	2.16255e-05	2.41925e-05	3.32636e-05	9.51954e-06	2.38794e-05	2.79651e-06	0.717886	0.091799
2-Methylthiazolidine-4-carboxylic acid	148.042	13.2233	1.64912e-05	5.29547e-06	6.36246e-06	ND	3.87577e-06	7.53654e-06	ND	ND	ND	4.91983e-06	8.00622e-06	5.74761e-06	6.22819e-06	1.85029e-06	0.777919	0.60437
3',5'-ADP	426.022	13.3931	1.86063e-05	ND	ND	1.35911e-05	ND	ND	ND	ND	ND	7.99549e-06	1.60987e-05	3.54623e-06	7.99549e-06	NA	0.496654	NA
3,4-Dihydroxyhydrocinnamic acid Homovanillic acid Hydroxyphenyllactic acid	181.051	8.40909	6.00202e-06	ND	4.69239e-06	6.80375e-06	ND	3.97261e-06	ND	2.75641e-06	3.38387e-06	3.15442e-06	5.83272e-06	1.06581e-06	3.31683e-06	5.0826e-07	0.568659	0.039185
3-Amino-2-piperidone	115.087	7.09832	ND	ND	ND	ND	5.11133e-06	2.41004e-06	ND	ND	ND	ND	5.11133e-06	NA	2.41004e-06	NA	0.47151	NA
3-Hydroxy-2-methyl-4-pyrone	127.039	20.6143	0.000172344	0.000175657	0.000266306	0.000215828	0.000207744	0.000157113	0.000143669	0.000141818	0.000238516	0.000141918	0.000207576	3.8005e-05	0.000164607	4.18069e-05	0.792997	0.12778
3-Hydroxybutyric acid	103.04	9.74065	0.000117598	4.12027e-05	0.000145661	7.8374e-05	7.50122e-05	0.00013829	0.00020883	0.000198261	4.96544e-05	6.36807e-05	9.15695e-05	4.05846e-05	0.000131743	7.37917e-05	1.43872	0.32578
3-Indoxylsulfuric acid	212.002	9.77966	7.76123e-06	5.91658e-06	4.60809e-06	8.48833e-06	6.93466e-06	5.99503e-06	3.12743e-06	3.38573e-06	3.6754e-06	7.76374e-06	6.74178e-06	1.52975e-06	4.78947e-06	2.01703e-06	0.710416	0.12565
3-Phenylpropionic acid	149.061	8.96196	1.27698e-05	1.02829e-05	1.19838e-05	1.15958e-05	1.13462e-05	7.41073e-06	7.15932e-06	7.82872e-06	6.23673e-06	9.46326e-06	1.15957e-05	9.10343e-07	7.61975e-06	1.18434e-06	0.657117	0.00043702
4-Guanidinobutyric acid	146.092	7.73502	6.2053e-06	ND	6.20248e-06	5.1265e-06	ND	ND	2.54524e-06	3.34656e-06	2.08945e-06	2.21366e-06	5.84476e-06	6.22035e-07	2.54873e-06	5.65612e-07	0.436071	0.001657
4-Oxopyrrolidine-2-carboxylic acid	130.05	10.2016	5.74569e-05	5.79563e-05	7.1513e-05	8.30928e-05	6.90746e-05	8.49231e-05	4.46937e-05	7.13335e-05	5.61186e-05	6.01682e-05	6.78187e-05	1.06438e-05	6.34474e-05	1.53261e-05	0.935545	0.61628
5'-Deoxy-5'-methylthioadenosine	298.098	9.40278	2.87151e-06	2.34451e-06	2.76896e-06	2.67871e-06	3.95381e-06	2.85198e-06	3.45675e-06	4.50562e-06	2.71806e-06	2.28624e-06	2.9235e-06	6.08949e-07	3.16373e-06	8.59115e-07	1.08217	0.62521
5-Hydroxylysine	163.108	6.67563	3.49381e-06	2.23823e-06	2.19056e-06	3.99167e-06	3.33602e-06	ND	1.79811e-06	1.50187e-06	ND	1.73672e-06	3.05006e-06	8.00492e-07	1.6789e-06	1.56354e-07	0.550448	0.016757
5-Oxoproline	128.035	9.71001	3.85164e-05	1.86742e-05	2.18744e-05	3.16472e-05	2.70739e-05	1.40992e-05	2.20446e-05	1.43611e-05	9.06876e-06	1.70982e-05	2.75572e-05	7.87827e-06	1.53344e-05	4.73997e-06	0.556455	0.022365
6-Phosphogluconic acid	275.016	14.7018	ND	ND	8.64017e-06	1.86122e-05	6.61739e-06	ND	6.74524e-06	7.3882e-06	1.00683e-05	ND	1.12899e-05	6.42142e-06	8.06725e-06	1.76253e-06	0.714554	0.47999
7-Methylxanthine	165.041	8.85836	5.38112e-06	8.2633e-06	6.16754e-06	ND	7.3879e-06	6.804e-06	3.71587e-06	ND	ND	3.65655e-06	6.79997e-06	1.27803e-06	4.72548e-06	1.8003e-06	0.694927	0.17519
Acetyl CoA_divalent	403.553	10.4223	6.02893e-05	4.60953e-05	3.39566e-05	9.01824e-05	5.9073e-05	2.1611e-05	3.21788e-05	2.19632e-05	4.68223e-05	4.75996e-05	5.79193e-05	2.09873e-05	3.4035e-05	1.27578e-05	0.587628	0.068505
Acetylcholine	146.118	7.10244	ND	5.15792e-06	1.5377e-05	2.49991e-05	7.47842e-06	5.66861e-06	1.00017e-05	ND	5.19707e-06	1.24162e-05	1.32531e-05	8.96954e-06	8.32089e-06	3.4828e-06	0.627845	0.36482
Adenine	136.062	7.11624	3.43248e-05	2.77965e-05	3.62734e-05	4.16718e-05	3.77693e-05	2.49961e-05	1.50673e-05	1.65369e-05	1.55735e-05	2.83422e-05	3.55671e-05	5.11226e-06	2.01032e-05	6.13226e-06	0.565218	0.0027034
Adenosine	268.103	9.20182	0.000194027	0.000201459	0.000156434	0.00023062	0.000227786	0.000151361	0.000243317	0.000254975	0.000217573	0.000151877	0.000202065	3.01003e-05	0.000203821	4.95379e-05	1.00869	0.94801
Adenylosuccinic acid	462.067	13.8789	3.5205e-05	1.11931e-05	2.15934e-05	3.61286e-05	1.8296e-05	3.78337e-05	3.43582e-05	3.3593e-05	1.11511e-05	1.73944e-05	2.44832e-05	1.08838e-05	2.68661e-05	1.18147e-05	1.09733	0.7487
ADMA	203.15	7.15458	4.52508e-06	4.57023e-06	3.57504e-06	8.10211e-06	7.54995e-06	2.98751e-06	4.16404e-06	4.69063e-06	4.05938e-06	5.10128e-06	5.66448e-06	2.02228e-06	4.20057e-06	7.97528e-07	0.741563	0.1901
ADP	426.022	10.9985	0.00120812	0.00100289	0.00112165	0.00238514	0.0011481	0.00122486	0.000695751	0.000762017	0.000795646	0.00131745	0.00137318	0.000570603	0.000959146	0.000288946	0.698485	0.19852
ADP-glucose GDP-fucose	588.077	8.40877	1.14245e-05	9.82778e-06	9.41287e-06	1.04837e-05	9.85054e-06	6.42841e-06	6.75613e-06	7.65251e-06	7.28833e-06	7.11997e-06	1.01999e-05	7.84252e-07	7.04907e-06	4.7367e-07	0.691094	0.00016112
ADP-ribose	558.064	8.66806	0.000838296	0.000442037	0.000347883	0.000246096	0.000509494	0.000407893	0.000421583	0.000450189	0.000325695	0.000354389	0.000476761	0.000225167	0.00039195	5.08052e-05	0.82211	0.45345
Ala	90.0548	8.41996	0.0132686	0.00780687	0.0078491	0.0115376	0.010052	0.00839027	0.00759302	0.00677279	0.00722212	0.00851069	0.0101028	0.00236823	0.00769778	0.000747194	0.761943	0.085016
AMP	346.054	9.33622	0.00247687	0.00210314	0.00173464	0.00128841	0.0030921	0.0014458	0.00258827	0.00233121	0.00196116	0.00133489	0.00213903	0.000691169	0.00193227	0.000544025	0.903337	0.61416
Anserine_divalent	121.069	6.39112	2.8155e-05	1.75619e-05	0.000699901	0.00441174	3.66442e-05	0.000804218	0.000176917	2.79261e-05	3.04874e-05	0.00089471	0.0010388	0.00190789	0.000386852	0.000427788	0.372403	0.49378
Arg	175.119	6.6434	0.000763039	0.000533179	0.000904214	0.0020609	0.000830072	0.000619358	0.000504576	0.000548379	0.000673548	0.000791767	0.00101828	0.00059916	0.000627525	0.000112406	0.616259	0.22056
Arg-Glu	304.161	7.00295	2.32921e-06	1.95688e-06	ND	1.76161e-06	3.40106e-06	ND	ND	1.92087e-06	1.73974e-06	1.30643e-06	2.36219e-06	7.31504e-07	1.65568e-06	3.15729e-07	0.700907	0.1542
Argininosuccinic acid	291.131	8.78259	6.91652e-06	2.90094e-06	1.15189e-05	4.50696e-05	6.25586e-06	1.10485e-05	8.37789e-06	7.56377e-06	4.91376e-06	9.53898e-06	1.45324e-05	1.7345e-05	8.28858e-06	2.29692e-06	0.570353	0.46816
Ascorbic acid	175.024	8.65466	0.000472649	0.000531411	0.000436856	0.00060501	0.000491228	0.000420129	0.000136648	0.000416294	0.000622413	0.000469867	0.000507431	6.43234e-05	0.00041307	0.000175727	0.814043	0.31019
Asn	133.06	9.76921	0.000471399	0.000390739	0.000444714	0.000869288	0.000568704	0.000305139	0.000278996	0.00031616	0.000430303	0.000417662	0.000548969	0.00019034	0.000349652	6.93279e-05	0.636925	0.07862
Asp	134.045	10.7572	0.00181781	0.00135294	0.00142002	0.00313535	0.00166613	0.00216983	0.00222916	0.00173258	0.00125856	0.00144842	0.00187845	0.00072713	0.00176771	0.000429258	0.941046	0.77848
ATP	505.988	11.991	0.000678767	0.000504445	0.000783769	0.00510435	0.000441809	0.00114184	0.000189204	0.000239733	0.000273156	0.00159357	0.00150263	0.00201802	0.000687502	0.000641848	0.457533	0.43027
Azelaic acid	187.098	12.3773	3.3632e-05	ND	2.57238e-05	ND	2.76178e-05	ND	ND	1.92572e-05	1.54825e-05	2.78619e-05	2.89912e-05	4.12911e-06	2.08672e-05	6.3448e-06	0.719776	0.14822
Betaine	118.086	10.4997	0.00472978	0.00379947	0.00190576	0.00295551	0.00490652	0.0017316	0.00267807	0.00163243	0.00340149	0.00414238	0.00365941	0.00125413	0.00271719	0.00107808	0.742523	0.23922
Betaine aldehyde_+H2O	120.102	6.96456	5.67545e-05	4.0013e-05	9.57876e-05	7.04184e-05	4.80179e-05	7.45346e-05	6.40595e-05	7.83476e-05	6.44543e-05	5.27858e-05	6.21983e-05	2.19016e-05	6.68364e-05	1.00321e-05	1.07457	0.68287
Butyrylcarnitine	232.155	8.93141	0.000295463	0.00016943	0.000315206	0.000256008	0.000294773	0.00016221	0.000277501	0.000190868	0.000206316	0.000254784	0.000266176	5.81866e-05	0.000218336	4.7112e-05	0.820268	0.19249
cAMP	328.039	7.69185	ND	4.63655e-06	ND	5.8388e-06	3.74683e-06	ND	1.71845e-05	2.32848e-05	3.81076e-06	2.96129e-06	4.74073e-06	1.04987e-06	1.18103e-05	1.00473e-05	2.49125	0.25437
Carboxymethyllysine	205.119	8.5882	ND	6.93975e-06	1.23557e-05	6.10825e-05	9.78047e-06	1.61337e-05	1.01511e-05	7.22095e-06	6.35247e-06	1.45884e-05	2.25396e-05	2.57903e-05	1.08893e-05	4.35236e-06	0.48312	0.43487
Carnitine	162.112	7.9373	0.0111359	0.00910454	0.0080838	0.00652856	0.0107648	0.00775404	0.00815676	0.00844652	0.00704455	0.00769232	0.00912353	0.0019078	0.00781884	0.000531014	0.856997	0.2054
Carnosine	227.114	6.31442	3.74274e-06	2.21947e-06	7.45958e-05	0.000463621	5.34544e-06	9.22593e-05	1.64221e-05	5.04977e-06	5.7637e-06	9.80908e-05	0.000109905	0.000200101	4.35171e-05	4.74165e-05	0.395952	0.50651
CDP	402.012	11.5465	6.89198e-06	ND	6.61711e-06	1.10234e-05	6.28501e-06	ND	ND	ND	ND	4.93119e-06	7.70437e-06	2.22655e-06	4.93119e-06	NA	0.640052	NA
CDP-choline	487.101	6.95096	3.52464e-05	2.33392e-05	2.37991e-05	2.50071e-05	3.80273e-05	2.35612e-05	2.15869e-05	2.46567e-05	2.12507e-05	2.72053e-05	2.90838e-05	6.99128e-06	2.36522e-05	2.4328e-06	0.813242	0.16231
Cholic acid	407.28	7.02206	2.87062e-05	ND	5.38079e-06	4.67758e-06	ND	ND	ND	ND	9.17913e-05	ND	1.29215e-05	1.36745e-05	9.17913e-05	NA	7.10375	NA
Choline	104.107	6.40556	0.00247634	0.00235962	0.00366734	0.00299527	0.0026898	0.00280063	0.00327889	0.00270907	0.00212921	0.00238891	0.00283768	0.000523007	0.00266134	0.000436016	0.93786	0.57898
cis-Aconitic acid	173.01	28.1749	0.0001652	9.15078e-05	0.000121187	0.000140098	0.000111801	0.000101309	6.94356e-05	9.01939e-05	6.05973e-05	0.000146545	0.000125959	2.80621e-05	9.36162e-05	3.3717e-05	0.743228	0.13908
Citramalic acid	147.03	17.5107	0.000150837	6.07303e-05	0.000120344	0.000128225	0.000116726	0.000177092	7.64424e-05	0.000107274	7.97968e-05	8.69847e-05	0.000115372	3.32988e-05	0.000105518	4.17623e-05	0.914585	0.69129
Citric acid	191.02	26.3582	0.00208926	0.0010329	0.00154679	0.0018429	0.00132736	0.00143413	0.000911577	0.00110643	0.000911302	0.00162284	0.00156784	0.000415925	0.00119726	0.000319711	0.763633	0.15534
Citrulline	176.103	10.3076	0.000560851	0.000448827	0.000462189	0.000802333	0.000505964	0.000375843	0.000366685	0.000352711	0.000375314	0.000403571	0.000556033	0.000144476	0.000374825	1.85938e-05	0.674106	0.04795
CMP	322.045	9.63281	2.85406e-05	2.15472e-05	2.39536e-05	2.05912e-05	3.04732e-05	1.48648e-05	2.296e-05	2.33351e-05	1.83978e-05	1.45618e-05	2.50212e-05	4.32854e-06	1.88239e-05	4.22728e-06	0.752319	0.051252
CoA_divalent	382.547	10.7364	0.000936771	0.000592483	0.00047601	0.000501188	0.000785807	0.000524818	0.000713796	0.000832815	0.000651983	0.000603254	0.000658452	0.000197516	0.000665333	0.000116378	1.01045	0.94851
Creatine	133.079	8.24057	0.000739569	0.00053975	0.000998906	0.0033885	0.00072025	0.0010399	0.000653784	0.000562348	0.000512691	0.000940502	0.0012774	0.00119144	0.000741845	0.000234941	0.580748	0.37614
Creatinine	114.066	6.82066	5.43809e-05	4.20449e-05	6.90948e-05	0.000163969	5.46054e-05	5.70927e-05	4.72041e-05	4.95182e-05	4.80441e-05	6.74313e-05	7.68189e-05	4.9651e-05	5.38581e-05	8.53824e-06	0.701104	0.36278
CTP	481.978	12.5961	ND	ND	ND	1.81379e-05	ND	ND	ND	ND	ND	4.55781e-06	1.81379e-05	NA	4.55781e-06	NA	0.251287	NA
Cyclohexylamine	100.112	7.19078	ND	5.4205e-06	4.2519e-06	ND	6.88665e-06	ND	ND	ND	4.37369e-06	ND	5.51968e-06	1.32017e-06	4.37369e-06	NA	0.79238	NA
Cys	122.027	10.5217	ND	ND	ND	8.64312e-07	ND	ND	ND	ND	8.76506e-07	ND	8.64312e-07	NA	8.76506e-07	NA	1.01411	NA
Cystathionine	223.075	9.2368	5.52966e-06	2.64461e-06	5.56869e-06	5.60814e-06	6.35991e-06	4.16602e-06	2.45559e-06	2.2909e-06	2.96596e-06	2.00111e-06	5.1422e-06	1.43787e-06	2.77592e-06	8.5245e-07	0.53983	0.017436
Cysteine glutathione disulfide	427.097	10.8432	2.91063e-05	9.99073e-06	9.88212e-06	4.53269e-06	8.92207e-06	6.2343e-06	3.6261e-06	8.33648e-06	4.9713e-06	4.66062e-06	1.24868e-05	9.55505e-06	5.56576e-06	1.80684e-06	0.445732	0.18199
Cytidine	244.093	9.02525	3.70007e-05	2.14882e-05	4.70477e-05	3.33189e-05	3.22027e-05	3.00107e-05	2.67375e-05	3.62027e-05	1.51884e-05	1.90209e-05	3.42117e-05	9.20954e-06	2.5432e-05	8.43668e-06	0.743374	0.15492
Daminozide Ala-Ala	161.092	8.64431	0.00010365	7.86192e-05	6.91625e-05	4.26944e-05	9.03978e-05	4.74349e-05	3.78549e-05	5.35069e-05	5.32146e-05	6.61248e-05	7.69048e-05	2.30792e-05	5.16272e-05	1.02894e-05	0.671314	0.070402
Decanoic acid	171.139	8.10542	1.54811e-05	ND	1.52432e-05	1.05654e-05	1.29477e-05	1.20478e-05	2.15651e-05	1.20452e-05	1.9793e-05	1.03903e-05	1.35594e-05	2.29972e-06	1.51683e-05	5.1144e-06	1.11866	0.55367
Decarboxylated S-adenosylmethionine	355.155	5.26016	1.98249e-06	2.70713e-06	2.07364e-06	ND	2.97186e-06	2.46897e-06	1.52914e-06	1.11552e-06	1.35018e-06	2.38475e-06	2.43378e-06	4.8222e-07	1.76971e-06	6.1828e-07	0.727145	0.11319
Diethanolamine	106.086	7.14014	0.00018543	0.000111011	0.00013894	7.72867e-05	0.000112801	0.000171249	6.45078e-05	8.92689e-05	0.000617469	6.07955e-05	0.000125094	4.02094e-05	0.000200658	0.000237225	1.60406	0.51925
Dihydroxyacetone phosphate	168.991	12.7709	0.000125318	7.06576e-05	8.59803e-05	0.000114045	6.34242e-05	5.05461e-05	3.50556e-05	3.29637e-05	6.4762e-05	8.5826e-05	9.18849e-05	2.69458e-05	5.38307e-05	2.20336e-05	0.585849	0.041417
Dimethylaminoethanol	90.0909	6.47191	ND	6.30204e-06	ND	ND	ND	6.57606e-06	8.26333e-06	7.61819e-06	ND	ND	6.30204e-06	NA	7.48586e-06	8.51382e-07	1.18785	NA
Ethanolamine	62.0599	5.92928	0.000263005	0.000183972	0.000246493	0.000302866	0.000234016	0.000228477	0.00022169	0.000218871	0.000171765	0.000226432	0.00024607	4.33422e-05	0.000213447	2.36077e-05	0.867422	0.18845
Ethanolamine phosphate	140.012	8.14778	0.000251712	0.00017471	0.000213223	0.000271479	0.000247457	0.000177121	0.000141781	0.000150092	0.000225064	0.000224453	0.000231716	3.81461e-05	0.000183702	3.96918e-05	0.792789	0.087014
FAD_divalent	391.57	8.01611	0.000175694	0.000121702	0.000103415	0.000103937	0.000155116	0.000111724	0.000127408	0.000137783	0.000110585	0.000113559	0.000131973	3.22263e-05	0.000120212	1.19321e-05	0.910883	0.47815
Fructose 1,6-diphosphate	338.99	14.6397	2.43599e-05	1.83186e-05	4.33133e-05	0.000125755	1.65737e-05	1.51826e-05	2.68829e-05	2.26051e-05	2.58527e-05	3.33081e-05	4.56641e-05	4.60107e-05	2.47663e-05	6.61703e-06	0.542358	0.36954
Fructose 6-phosphate	259.022	10.0079	1.44462e-05	1.2715e-05	0.000108754	0.000384019	1.55312e-05	5.59633e-05	1.51904e-05	9.85513e-06	1.38166e-05	9.47871e-05	0.000107093	0.000160129	3.79225e-05	3.6894e-05	0.354108	0.39508
Fumaric acid	115.003	26.2195	0.000284351	8.47237e-05	0.000201646	0.000308802	0.000150946	0.000382743	0.000365049	0.000299228	0.000139186	0.000167905	0.000206094	9.28236e-05	0.000270822	0.000111951	1.31407	0.34972
GABA	104.071	7.18236	6.30043e-05	2.80341e-05	4.35896e-05	4.16124e-05	3.78993e-05	3.95565e-05	2.74199e-05	3.47444e-05	2.60429e-05	4.32468e-05	4.28279e-05	1.277e-05	3.42021e-05	7.47231e-06	0.798594	0.23694
GDP	442.016	10.6542	9.75225e-05	7.53226e-05	6.31084e-05	6.96239e-05	0.000100787	4.58223e-05	4.51898e-05	3.87786e-05	6.23777e-05	6.02687e-05	8.12728e-05	1.69255e-05	5.04874e-05	1.02954e-05	0.621209	0.011343
Gln	147.076	10.0251	0.00728149	0.00546022	0.00703392	0.0147096	0.00817897	0.00650368	0.0047861	0.00487739	0.00504506	0.00673766	0.00853285	0.00358928	0.00558998	0.000949074	0.655113	0.14219
Glu	148.06	10.2005	0.00388404	0.00382484	0.00488042	0.0062321	0.00480553	0.00625662	0.00349709	0.00491855	0.00409183	0.00444217	0.00472539	0.000977176	0.00464125	0.00104126	0.982195	0.89845
Glu-Glu	277.102	10.1686	3.6005e-06	ND	3.57504e-06	4.01806e-06	3.75221e-06	2.51611e-06	1.88278e-06	2.2256e-06	2.09831e-06	3.4164e-06	3.73645e-06	2.03381e-07	2.42784e-06	5.98254e-07	0.649771	0.005713
Gluconic acid	195.051	8.32793	2.90374e-05	1.86173e-05	2.26611e-05	2.10818e-05	2.19975e-05	1.46048e-05	2.18485e-05	1.95089e-05	1.62738e-05	2.4244e-05	2.2679e-05	3.87111e-06	1.9296e-05	3.94284e-06	0.850829	0.2082
Gluconolactone	179.055	21.2998	2.76127e-05	1.89749e-05	2.40469e-05	1.89423e-05	2.02437e-05	1.42069e-05	1.95949e-05	1.63954e-05	1.64987e-05	2.22403e-05	2.19641e-05	3.78388e-06	1.77873e-05	3.14301e-06	0.809833	0.095389
Glucose 1-phosphate	259.022	10.196	1.04932e-05	7.23927e-06	2.91799e-05	0.00010096	ND	1.52837e-05	7.64969e-06	4.63178e-06	7.34039e-06	2.53126e-05	3.69682e-05	4.37432e-05	1.20436e-05	8.41021e-06	0.325784	0.33901
Glucose 6-phosphate	259.022	9.89698	4.70434e-05	3.81022e-05	0.000420573	0.00164096	4.53699e-05	0.000216832	5.39401e-05	2.13717e-05	4.63538e-05	0.000412881	0.00043841	0.0006918	0.000150276	0.000165898	0.342775	0.41139
Glutathione (GSH)	308.091	12.3156	0.00479957	0.00367146	0.00382839	0.00464278	0.00444621	0.00262264	0.00133457	0.00163215	0.00263031	0.00361681	0.00427768	0.000500859	0.00236729	0.000908658	0.553406	0.0057616
Glutathione (GSSG)_divalent	307.085	11.3365	0.00306313	0.0020798	0.00238549	0.00152435	0.00291554	0.00199053	0.000975457	0.000809988	0.00170355	0.00161386	0.00239366	0.000627459	0.00141868	0.000503293	0.592681	0.027796
Gly	76.0393	7.75733	0.00228396	0.00187985	0.00241516	0.00470005	0.00249159	0.00198713	0.00178192	0.00158367	0.00192714	0.00218619	0.00275412	0.00111309	0.00189321	0.000225837	0.68741	0.15988
Gly-Asp	191.066	9.22012	6.85428e-06	5.89566e-06	8.78684e-06	1.50364e-05	7.92062e-06	5.69218e-06	5.36942e-06	7.8032e-06	6.36575e-06	1.02285e-05	8.89876e-06	3.59995e-06	7.09181e-06	1.9873e-06	0.796943	0.36241
Gly-Gly	133.06	7.81732	3.74274e-05	2.69087e-05	3.6218e-05	3.10361e-05	3.95771e-05	2.56325e-05	2.27329e-05	2.79696e-05	2.45909e-05	2.70565e-05	3.42335e-05	5.16162e-06	2.55965e-05	2.06011e-06	0.747704	0.01644
Gly-Leu	189.124	9.06023	0.00021827	0.000155732	0.000157985	0.000103962	0.000197333	0.000102041	7.79114e-05	0.000111079	0.000101228	0.000118973	0.000166656	4.39608e-05	0.000102246	1.54196e-05	0.613517	0.027332
Glycerol	93.0546	20.5535	0.0350055	0.0244454	0.0221696	0.0199485	0.0182622	0.0209615	0.0134213	0.0149165	0.0121321	0.0161329	0.0239662	0.0065955	0.0155129	0.0033997	0.64728	0.043735
Glycerol 3-phosphate	171.006	12.0644	0.000898585	0.000331499	0.000414518	0.000636985	0.00044131	0.000485179	0.000256275	0.000230469	0.000273916	0.000388007	0.000544579	0.0002274	0.000326769	0.000107098	0.60004	0.10339
Glycerophosphocholine	258.108	20.1723	0.00813641	0.0073757	0.00752552	0.00636898	0.00896819	0.00444735	0.00477852	0.00539788	0.00561166	0.00570181	0.00767496	0.00096214	0.00518744	0.000548587	0.675892	0.0020322
GMP	362.049	9.11385	0.00027065	0.000229566	0.00029163	0.000211619	0.000282674	0.000179995	0.000157669	0.000166077	0.000198763	0.000188081	0.000257228	3.48443e-05	0.000178117	1.6524e-05	0.692448	0.0042373
GTP	521.987	11.6008	5.03756e-05	3.42052e-05	4.0953e-05	0.000114519	4.19555e-05	3.98272e-05	1.47763e-05	1.33164e-05	2.4822e-05	5.55435e-05	5.64016e-05	3.29923e-05	2.96571e-05	1.79261e-05	0.52582	0.16096
Guanidinosuccinic acid	176.067	9.43123	4.00944e-06	1.93813e-06	4.23959e-06	3.12076e-06	2.79627e-06	ND	ND	ND	1.98321e-06	1.11461e-06	3.22084e-06	9.34794e-07	1.54891e-06	6.14193e-07	0.480902	0.067932
Guanidoacetic acid	118.061	7.68401	0.000219133	0.000118238	0.000214718	0.000161376	0.00029995	0.000153624	0.000122037	0.000146748	0.00014662	0.000144199	0.000202683	6.83984e-05	0.000142646	1.20444e-05	0.703789	0.12123
Guanine	152.057	7.75095	ND	ND	6.90395e-06	4.74383e-06	ND	ND	ND	ND	1.9655e-06	ND	5.82389e-06	1.52743e-06	1.9655e-06	NA	0.33749	NA
Guanosine	284.099	11.6494	1.42064e-05	1.05784e-05	2.48037e-05	1.68178e-05	1.78377e-05	1.06242e-05	9.40396e-06	1.42242e-05	2.12177e-05	1.17319e-05	1.68488e-05	5.25737e-06	1.34404e-05	4.69689e-06	0.797707	0.31156
Hexanoic acid	115.076	9.09126	ND	1.28145e-05	1.52713e-05	1.38201e-05	1.35369e-05	1.12533e-05	1.23245e-05	1.13781e-05	1.14219e-05	ND	1.38607e-05	1.03132e-06	1.15944e-05	4.91912e-07	0.836496	0.014408
His	156.077	6.81455	0.000577049	0.000364018	0.000598982	0.00131187	0.000561837	0.000539502	0.00027778	0.000256983	0.000437621	0.000550249	0.000682751	0.000364071	0.000412427	0.000139705	0.604067	0.1801
Histamine	112.087	4.46496	0.0002089	0.000226029	0.000232747	0.0004012	0.000248602	0.000296123	0.000123103	0.000121668	0.000230238	0.000271788	0.000263496	7.82849e-05	0.000208584	8.21404e-05	0.791604	0.31082
Homoarginine	189.136	6.71849	3.49381e-06	ND	2.83665e-06	6.09638e-06	ND	3.76533e-06	ND	ND	2.49672e-06	ND	4.14228e-06	1.7239e-06	3.13102e-06	8.97041e-07	0.755869	0.45504
Homocarnosine	241.13	6.39167	4.16947e-06	3.7262e-06	9.21018e-05	0.000556914	5.76813e-06	0.000118393	2.28425e-05	3.72747e-06	4.58175e-06	0.000119548	0.000132536	0.000240246	5.38185e-05	5.99648e-05	0.406067	0.51233
Homocitrulline	190.12	10.408	ND	ND	ND	3.47705e-06	ND	ND	ND	ND	2.04518e-06	2.66469e-06	3.47705e-06	NA	2.35494e-06	4.38058e-07	0.677281	NA
Homoserine	120.065	9.3999	ND	ND	8.55302e-06	1.49968e-05	9.99507e-06	5.32685e-06	ND	ND	9.78767e-06	8.21182e-06	1.11816e-05	3.3818e-06	7.77544e-06	2.2622e-06	0.695376	0.23053
Hydroxyproline	132.066	11.2094	0.000129902	0.000124915	0.000136984	0.000206459	0.000141264	0.000134521	0.000103653	8.91219e-05	0.000106496	0.00014083	0.000147905	3.33336e-05	0.000114924	2.19029e-05	0.777014	0.10747
Hypotaurine	110.027	16.9121	0.00085515	0.00125735	0.000696585	0.0011512	0.000904362	0.000929152	0.00111523	0.000939519	0.000571567	0.000978689	0.000972929	0.000227824	0.000906831	0.000201595	0.932063	0.64029
Hypoxanthine	137.046	10.3376	0.000142375	0.000125903	0.000143241	0.00016125	0.000164031	0.000132116	0.000153078	0.000183582	0.000129241	7.9552e-05	0.00014736	1.5597e-05	0.000135514	3.80844e-05	0.919609	0.54659
Ile	132.102	9.52827	0.00143676	0.000865949	0.00153877	0.00143067	0.00136183	0.000775981	0.00103067	0.0011138	0.00092016	0.00101727	0.0013268	0.000265247	0.000971576	0.00012914	0.732272	0.037191
Ile-Pro-Pro	326.205	10.2451	ND	ND	3.29199e-06	ND	4.02534e-06	ND	1.92761e-06	ND	2.37719e-06	ND	3.65866e-06	5.18558e-07	2.1524e-06	3.17901e-07	0.588304	0.094537
Imidazolelactic acid	157.061	8.22176	3.22711e-06	1.78183e-06	2.72589e-06	4.54589e-06	2.38659e-06	2.11542e-06	ND	1.86645e-06	1.66448e-06	2.21366e-06	2.93346e-06	1.04338e-06	1.965e-06	2.47981e-07	0.669858	0.10673
IMP	347.042	9.36194	0.000347041	0.000271622	0.000675802	0.00161836	0.000378944	0.000549347	0.000416091	0.000541176	0.000219962	0.000246946	0.000658354	0.000558226	0.000394704	0.000156679	0.599532	0.35944
Inosine	269.088	18.184	0.000120283	8.07011e-05	0.000137925	0.000206993	0.000120279	9.67966e-05	0.000113485	0.000171817	0.000118107	6.26825e-05	0.000133236	4.62538e-05	0.000112578	3.96211e-05	0.844948	0.47042
Isethionic acid	124.991	11.9367	8.67189e-06	6.45703e-06	8.9633e-06	2.18996e-05	1.24492e-05	8.46527e-06	4.88185e-06	6.40646e-06	1.33376e-05	1.07894e-05	1.16882e-05	6.09794e-06	8.77613e-06	3.3815e-06	0.750854	0.38505
Isobutyric acid Butyric acid	87.045	10.0578	4.22832e-05	2.31401e-05	3.03038e-05	3.25141e-05	3.1002e-05	2.51214e-05	2.78527e-05	1.91439e-05	4.9165e-05	2.32268e-05	3.18486e-05	6.86049e-06	2.8902e-05	1.17624e-05	0.907478	0.64449
Isobutyryl CoA_divalent	417.569	10.1581	1.8896e-05	7.80818e-06	1.4878e-05	1.42617e-05	1.53953e-05	7.41073e-06	1.17143e-05	4.6192e-06	1.25672e-05	1.27078e-05	1.42478e-05	4.02457e-06	9.80383e-06	3.61684e-06	0.688093	0.10403
Isobutyrylcarnitine	232.154	8.85725	3.14444e-05	1.24165e-05	2.26132e-05	2.61999e-05	2.18695e-05	9.49876e-06	1.4873e-05	1.42515e-05	2.87344e-05	1.79841e-05	2.29087e-05	6.98109e-06	1.70683e-05	7.19355e-06	0.74506	0.22892
Isoglutamic acid	148.06	8.53713	7.68729e-05	5.24732e-05	0.000127335	7.46212e-05	7.07653e-05	5.82182e-05	7.37523e-05	0.000119426	7.73319e-05	7.34035e-05	8.04136e-05	2.79351e-05	8.04264e-05	2.30088e-05	1.00016	0.99939
Isovalerylcarnitine	246.17	9.12874	2.04828e-05	1.31793e-05	1.94566e-05	1.55774e-05	2.8431e-05	9.51644e-06	1.174e-05	1.29128e-05	2.06555e-05	1.85595e-05	1.94254e-05	5.83183e-06	1.46769e-05	4.72192e-06	0.755549	0.19636
Kynurenine	209.092	9.20717	ND	2.39453e-06	4.4611e-06	3.19994e-06	4.31147e-06	2.50433e-06	2.16669e-06	2.26913e-06	3.35995e-06	3.0898e-06	3.59176e-06	9.76497e-07	2.67798e-06	5.22828e-07	0.74559	0.16073
Lactic acid	89.024	11.0398	0.0243941	0.00608018	0.0126595	0.0312935	0.0111696	0.0104418	0.00789567	0.00850294	0.00641881	0.0129585	0.0171194	0.01038	0.00924356	0.0025289	0.539947	0.16703
Lauric acid	199.171	7.80638	8.51459e-05	6.07303e-05	6.14787e-05	5.97454e-05	6.58868e-05	5.53276e-05	7.61046e-05	4.98169e-05	7.29562e-05	4.49215e-05	6.65974e-05	1.06316e-05	5.98254e-05	1.39638e-05	0.898313	0.41508
Lauroylcarnitine	344.28	10.412	7.52104e-06	6.20201e-06	9.43908e-06	2.19443e-05	6.52899e-06	6.305e-06	1.92761e-05	1.68416e-05	4.39582e-06	7.63119e-06	1.03271e-05	6.61559e-06	1.089e-05	6.7001e-06	1.0545	0.89697
Leu	132.102	9.6282	0.00273718	0.00168506	0.00304143	0.00246166	0.00259307	0.00148434	0.00184375	0.00216615	0.00180259	0.001968	0.00250368	0.000505864	0.00185297	0.000249912	0.740097	0.042853
Lipoamide	206.068	20.9077	ND	ND	2.99048e-06	ND	ND	3.49427e-06	ND	3.44451e-06	2.13815e-06	3.69636e-06	2.99048e-06	NA	3.19332e-06	7.11829e-07	1.06783	NA
Lys	147.113	6.42779	0.0018379	0.00114475	0.00229021	0.00628978	0.00155266	0.0020155	0.00132274	0.00106804	0.00135626	0.00202047	0.00262306	0.00209184	0.0015566	0.000435683	0.593431	0.32228
Malic acid	133.014	22.0132	0.00111046	0.000228016	0.000742071	0.00147089	0.000471874	0.00163781	0.0016769	0.00136093	0.000474418	0.000682642	0.000804661	0.000496123	0.00116654	0.000555326	1.44973	0.30923
Malonylcarnitine	248.113	9.52271	4.65309e-05	3.99254e-05	5.78713e-05	3.77065e-05	6.52963e-05	3.21379e-05	5.04467e-05	6.69911e-05	4.99432e-05	4.09606e-05	4.94661e-05	1.18234e-05	4.80959e-05	1.2957e-05	0.9723	0.86571
Melamine	127.073	7.10983	3.64584e-05	9.05919e-06	1.02267e-05	ND	1.14777e-05	ND	1.02158e-05	8.614e-06	5.36972e-06	8.56435e-06	1.68055e-05	1.31391e-05	8.19098e-06	2.03125e-06	0.487398	0.28196
Met	150.059	9.99846	0.000601826	0.000430433	0.000496776	0.000657102	0.000444927	0.000384717	0.000325722	0.000465025	0.000347938	0.000439747	0.000526213	9.93692e-05	0.00039263	5.91561e-05	0.746143	0.038639
Methionine sulfoxide	166.053	10.9881	4.44506e-05	1.95313e-05	4.10606e-05	3.05149e-05	2.8418e-05	1.90741e-05	2.96314e-05	ND	2.01818e-05	1.72168e-05	3.27951e-05	1.00555e-05	2.1526e-05	5.54033e-06	0.65638	0.074062
myo-Inositol 1-phosphate myo-Inositol 3-phosphate	259.022	10.3572	0.000742616	0.000299171	0.000357956	0.000521844	0.00043853	0.000356611	0.00032922	0.000377276	0.000683323	0.000448996	0.000472024	0.000172998	0.000439085	0.000143564	0.930219	0.75189
myo-Inositol 2-phosphate	259.022	10.6752	7.40111e-05	4.00222e-05	4.32571e-05	5.00959e-05	5.62478e-05	3.49012e-05	3.99048e-05	4.35866e-05	5.47978e-05	4.16641e-05	5.27268e-05	1.34483e-05	4.29709e-05	7.3567e-06	0.814972	0.20304
Myristoleic acid	225.186	7.62678	1.86063e-05	1.30136e-05	1.60019e-05	2.06402e-05	1.39902e-05	1.15711e-05	3.26365e-05	1.51414e-05	4.18142e-05	1.00298e-05	1.64504e-05	3.17284e-06	2.22386e-05	1.41822e-05	1.35185	0.41918
N,N-Dimethylglycine	104.071	10.1842	2.88662e-05	ND	2.11487e-05	2.53488e-05	ND	ND	ND	1.68416e-05	1.71052e-05	1.6771e-05	2.51212e-05	3.86378e-06	1.69059e-05	1.76133e-07	0.672974	0.066172
N-(o-Toluoyl)glycine Phenaceturic acid	192.067	8.38718	ND	ND	ND	ND	4.12454e-06	ND	2.36465e-06	2.2152e-06	2.6238e-06	4.68657e-06	4.12454e-06	NA	2.97255e-06	1.15508e-06	0.7207	NA
N-Acetylalanine	130.051	9.05588	4.98788e-06	ND	5.07171e-06	ND	ND	4.29042e-06	3.14923e-06	ND	ND	ND	5.0298e-06	5.92751e-08	3.71982e-06	8.06943e-07	0.739557	0.26002
N-Acetylgalactosamine N-Acetylmannosamine N-Acetylglucosamine	222.097	20.568	1.48109e-05	ND	1.40479e-05	1.06753e-05	1.54901e-05	1.09483e-05	1.04998e-05	1.11008e-05	1.23596e-05	1.16334e-05	1.3756e-05	2.13667e-06	1.13084e-05	7.13689e-07	0.822067	0.102
N-Acetylglutamic acid	188.057	13.5274	8.88299e-05	7.28194e-05	5.28385e-05	4.90001e-05	9.09664e-05	4.29475e-05	8.66528e-05	6.48576e-05	4.87381e-05	6.19168e-05	7.08909e-05	1.95809e-05	6.10226e-05	1.69561e-05	0.860796	0.41953
N-Acetylglycine	116.035	9.76665	ND	ND	ND	ND	4.35116e-06	ND	ND	ND	ND	4.15868e-06	4.35116e-06	NA	4.15868e-06	NA	0.955764	NA
N-Acetyllysine	189.124	9.14017	7.03209e-05	3.70307e-05	4.25989e-05	3.75349e-05	5.40787e-05	2.92093e-05	2.97759e-05	3.47553e-05	4.18023e-05	4.7669e-05	4.83128e-05	1.40863e-05	3.66423e-05	7.97139e-06	0.758439	0.15549
N-Acetylneuraminic acid	308.099	7.35166	1.15901e-05	6.64193e-06	7.92367e-06	8.25936e-06	9.62392e-06	7.23738e-06	8.20543e-06	8.31959e-06	8.79806e-06	6.86247e-06	8.8078e-06	1.88287e-06	7.88458e-06	8.04705e-07	0.895182	0.35628
N-Acetylornithine	175.108	8.89698	4.24148e-05	2.85342e-05	2.30008e-05	1.74512e-05	3.29831e-05	1.82138e-05	1.20937e-05	1.81258e-05	1.97613e-05	2.50295e-05	2.88768e-05	9.55676e-06	1.86448e-05	4.62014e-06	0.645667	0.076339
N-Glycolylneuraminic acid	324.093	7.33044	3.9634e-05	3.60826e-05	3.12732e-05	2.75585e-05	5.19722e-05	2.7895e-05	3.64504e-05	3.50782e-05	2.74978e-05	3.21751e-05	3.73041e-05	9.39977e-06	3.18193e-05	4.07032e-06	0.852971	0.28066
N-Methylglutamic acid	162.076	11.9509	ND	ND	1.50631e-05	1.70421e-05	1.44886e-05	1.37885e-05	ND	ND	ND	1.77664e-05	1.55313e-05	1.33959e-06	1.57774e-05	2.81275e-06	1.01585	0.92329
N1-Acetylspermidine	188.176	5.92205	5.07626e-06	3.69495e-06	5.75944e-06	5.26505e-06	7.36136e-06	3.36463e-06	4.24373e-06	2.1603e-06	4.30728e-06	4.25107e-06	5.43141e-06	1.32301e-06	3.6654e-06	9.28072e-07	0.674853	0.04373
N1-Methyl-4-pyridone-5-carboxamide	153.066	17.2103	1.12016e-05	ND	1.01406e-05	1.41919e-05	1.15103e-05	7.32442e-06	6.20621e-06	6.20338e-06	8.61457e-06	5.23089e-06	1.17611e-05	1.72346e-06	6.71589e-06	1.2945e-06	0.571028	0.0036167
N6,N6,N6-Trimethyllysine	189.16	6.7073	2.45812e-05	2.01878e-05	2.70989e-05	7.09066e-05	2.70003e-05	2.19438e-05	1.70895e-05	1.26516e-05	1.98144e-05	2.92287e-05	3.3955e-05	2.08459e-05	2.01456e-05	6.15111e-06	0.593303	0.21831
N6-Acetyllysine	189.124	10.6559	ND	5.22669e-06	ND	1.49506e-05	7.08824e-06	ND	4.85639e-06	4.74504e-06	ND	6.07073e-06	9.08852e-06	5.16136e-06	5.22405e-06	7.35355e-07	0.574797	0.32355
N6-Methyllysine	161.128	6.62951	1.21884e-05	1.05409e-05	1.26326e-05	2.99211e-05	1.14842e-05	1.1019e-05	6.41043e-06	7.6726e-06	1.00356e-05	1.19704e-05	1.53534e-05	8.1818e-06	9.4216e-06	2.32116e-06	0.613648	0.18407
NAD+	662.099	6.71373	0.00092189	0.000891938	0.000807147	0.00084813	0.0010625	0.000727075	0.00081941	0.000773118	0.000732488	0.000854642	0.000906321	9.75481e-05	0.000781346	5.52751e-05	0.862108	0.044971
NADP+	742.063	9.51339	5.92958e-05	6.10574e-05	5.08295e-05	4.58435e-05	6.69746e-05	4.17341e-05	4.96903e-05	5.03203e-05	4.40944e-05	5.01231e-05	5.68002e-05	8.41974e-06	4.71924e-05	4.00009e-06	0.83085	0.06283
NADPH_divalent	371.538	11.4607	4.45598e-05	1.90013e-05	3.18352e-05	3.6472e-05	3.38272e-05	3.32399e-05	1.10822e-05	5.0849e-06	1.4181e-05	4.1368e-05	3.31391e-05	9.26812e-06	2.09912e-05	1.55147e-05	0.633427	0.17954
Nicotinamide	123.055	6.89844	0.00555243	0.00372523	0.00330939	0.00374677	0.00489494	0.00363639	0.00402953	0.00440477	0.00335456	0.00322731	0.00424575	0.000938824	0.00373051	0.000486684	0.878645	0.31771
Noradrenaline 6-Hydroxydopamine	170.081	8.42239	1.20995e-05	1.63928e-05	8.71915e-06	6.43946e-06	8.08319e-06	1.30873e-05	ND	ND	3.75836e-06	9.49751e-06	1.03468e-05	3.95811e-06	8.78106e-06	4.70556e-06	0.848672	0.65619
O-Acetylcarnitine	204.122	8.4294	0.00219648	0.0023963	0.00208514	0.0043294	0.0029398	0.00132699	0.00260509	0.00217371	0.00187551	0.00233418	0.00278942	0.000921447	0.00206309	0.000489009	0.739613	0.16979
O-Acetylhomoserine 2-Aminoadipic acid	162.076	10.2244	0.000143291	0.000116169	0.000118136	0.000114314	0.00015111	0.000100179	0.000124976	0.000124955	0.000135088	0.000136853	0.000128604	1.72527e-05	0.00012441	1.46341e-05	0.967391	0.68969
Octanoic acid	143.108	8.50992	1.6371e-05	ND	1.55804e-05	ND	ND	1.34347e-05	1.53757e-05	ND	9.30824e-06	1.06478e-05	1.59757e-05	5.59051e-07	1.21916e-05	2.73133e-06	0.763132	0.06572
Octanoylcarnitine	288.217	9.7098	9.3613e-06	7.27736e-06	9.82058e-06	1.70619e-05	9.01312e-06	8.11401e-06	1.4863e-05	1.24666e-05	4.80308e-06	8.03037e-06	1.05069e-05	3.78858e-06	9.65543e-06	3.98698e-06	0.918964	0.73817
Ophthalmic acid	290.133	12.2979	1.02948e-05	9.82818e-06	9.20526e-06	7.57429e-06	9.44232e-06	6.31679e-06	6.90354e-06	8.59767e-06	8.00809e-06	7.76079e-06	9.26896e-06	1.03332e-06	7.51738e-06	9.06269e-07	0.811027	0.021866
Ornithine	133.097	6.36833	0.000148518	0.000104077	0.000161529	0.000148721	0.000109803	9.61189e-05	8.81073e-05	7.16001e-05	0.000121569	9.72613e-05	0.00013453	2.58109e-05	9.49313e-05	1.80784e-05	0.705653	0.025539
p-Toluic acid m-Toluic acid o-Toluic acid	135.046	9.36889	0.000124428	7.31039e-05	0.000116776	9.94067e-05	6.75789e-05	5.59055e-05	8.02999e-05	0.000107551	7.53405e-05	8.85298e-05	9.62587e-05	2.54119e-05	8.15252e-05	1.8858e-05	0.846939	0.33073
Pantothenic acid	218.103	7.8287	8.96578e-05	8.71273e-05	8.11193e-05	9.14908e-05	8.60714e-05	8.94343e-05	8.29261e-05	7.75572e-05	7.75687e-05	7.85e-05	8.70933e-05	3.95755e-06	8.11973e-05	5.112e-06	0.932302	0.077967
Pelargonic acid	157.124	8.29055	4.36492e-05	2.59846e-05	2.40239e-05	2.33715e-05	2.57141e-05	2.19144e-05	1.90806e-05	1.88418e-05	1.72733e-05	2.17977e-05	2.85487e-05	8.51338e-06	1.97816e-05	2.01738e-06	0.692907	0.0818
Phe	166.086	10.3348	0.00118512	0.000807293	0.00118042	0.00122105	0.00111425	0.000701187	0.000750997	0.000867227	0.000772677	0.000838549	0.00110162	0.000168991	0.000786128	6.69983e-05	0.713607	0.010674
Phosphocreatine	210.028	12.5449	1.6785e-05	1.78493e-05	1.47094e-05	2.76239e-05	1.80694e-05	3.25176e-05	2.77437e-05	1.48519e-05	1.66486e-05	2.55444e-05	1.90074e-05	4.99692e-06	2.34613e-05	7.50382e-06	1.23432	0.30599
Phosphoenolpyruvic acid	166.975	21.4405	ND	ND	ND	1.39182e-05	ND	ND	ND	ND	ND	5.66508e-06	1.39182e-05	NA	5.66508e-06	NA	0.407025	NA
Phosphorylcholine	184.074	19.1648	0.000430851	0.000283023	0.000345917	0.000502205	0.00044399	0.000338054	0.000293251	0.00027709	0.00038492	0.000411591	0.000401197	8.65076e-05	0.000340981	5.76308e-05	0.849909	0.23647
Pipecolic acid	130.087	9.58135	ND	ND	2.54006e-05	4.02664e-05	3.42316e-05	ND	2.41375e-05	3.0772e-05	2.73001e-05	3.18312e-05	3.32996e-05	7.47661e-06	2.85102e-05	3.49903e-06	0.856174	0.38801
Pro	116.07	10.0756	0.0037852	0.00231816	0.00320525	0.00243885	0.00242727	0.00215589	0.00247014	0.0024445	0.00169809	0.00209267	0.00283495	0.000638408	0.00217226	0.000313963	0.766243	0.083783
Propionylcarnitine XC0061	218.138	8.6943	5.92171e-05	2.84217e-05	5.0955e-05	5.06184e-05	4.54363e-05	3.50429e-05	5.84311e-05	8.34246e-05	5.66277e-05	5.19408e-05	4.69297e-05	1.14626e-05	5.70934e-05	1.7379e-05	1.21657	0.3115
Putrescine	89.1072	4.4038	4.40239e-05	2.87406e-05	3.74117e-05	2.86411e-05	3.47649e-05	2.70938e-05	1.58343e-05	1.95951e-05	2.47768e-05	1.66569e-05	3.47164e-05	6.45207e-06	2.07914e-05	4.96745e-06	0.598892	0.0057009
Pyridoxal	168.065	8.18643	5.06737e-06	2.66961e-06	3.44582e-06	2.58634e-06	ND	2.88145e-06	2.41574e-06	ND	3.32011e-06	2.19293e-06	3.44229e-06	1.15045e-06	2.70256e-06	5.0178e-07	0.785105	0.30233
Pyridoxamine 5'-phosphate	249.063	9.76475	5.3963e-06	6.42083e-06	5.53792e-06	1.13812e-05	5.45599e-06	5.7629e-06	3.17284e-06	6.56253e-06	4.50649e-06	5.79597e-06	6.83845e-06	2.57359e-06	5.16014e-06	1.33331e-06	0.754578	0.24297
Pyruvic acid	87.0085	13.4262	0.00032593	0.000126609	0.000167057	0.000282634	0.000199035	0.000159815	ND	ND	0.000107992	0.000148953	0.000220253	8.23229e-05	0.00013892	2.73292e-05	0.630728	0.095343
Quinic acid	191.056	8.27385	2.9948e-05	1.77782e-05	7.43195e-06	1.80397e-05	2.05623e-05	1.03577e-05	1.33379e-05	1.10634e-05	5.84108e-06	1.12658e-05	1.8752e-05	8.03472e-06	1.03732e-05	2.766e-06	0.553176	0.079325
Riboflavin	377.143	20.4669	6.95208e-06	ND	ND	7.90418e-06	7.27032e-06	ND	5.21999e-06	5.61025e-06	ND	6.40771e-06	7.37553e-06	4.84689e-07	5.74598e-06	6.05379e-07	0.779061	0.023813
Ribose 5-phosphate	229.012	10.5618	1.90823e-05	1.15345e-05	8.72447e-06	1.26589e-05	1.23585e-05	1.25246e-05	1.53212e-05	1.54812e-05	1.06097e-05	1.06091e-05	1.28717e-05	3.80354e-06	1.29092e-05	2.40618e-06	1.00291	0.9857
Ribulose 5-phosphate	229.012	11.0752	8.59738e-05	6.08156e-05	6.97536e-05	8.83833e-05	7.90612e-05	5.61077e-05	6.30718e-05	8.24911e-05	5.97956e-05	4.76768e-05	7.67975e-05	1.14956e-05	6.18286e-05	1.28998e-05	0.805086	0.089214
S-Adenosylhomocysteine	385.129	8.15004	1.19572e-05	1.00157e-05	9.86981e-06	1.02596e-05	1.22191e-05	1.22388e-05	9.49362e-06	1.27931e-05	7.65838e-06	8.96353e-06	1.08643e-05	1.12967e-06	1.02295e-05	2.20024e-06	0.94157	0.58697
S-Adenosylmethionine	399.144	6.64062	6.56269e-05	5.28546e-05	5.78159e-05	7.69238e-05	7.11945e-05	4.28623e-05	4.40412e-05	4.79075e-05	4.31348e-05	5.68503e-05	6.48832e-05	9.74675e-06	4.69592e-05	5.88765e-06	0.72375	0.010774
S-Lactoylglutathione	380.114	12.8182	5.20072e-06	5.31422e-06	1.23434e-05	2.60745e-05	1.39164e-05	5.84539e-06	9.71278e-06	ND	1.22268e-05	9.4664e-06	1.25699e-05	8.53213e-06	9.31285e-06	2.62667e-06	0.740888	0.45689
S-Methylglutathione	322.106	12.4284	1.10149e-05	4.45144e-06	4.54725e-06	3.45065e-06	4.78618e-06	ND	ND	3.18876e-06	2.33736e-06	2.45214e-06	5.65008e-06	3.0421e-06	2.65942e-06	4.61999e-07	0.470687	0.092403
Sarcosine	90.0545	8.83095	ND	ND	ND	4.91471e-05	ND	ND	ND	ND	5.07489e-05	ND	4.91471e-05	NA	5.07489e-05	NA	1.03259	NA
SDMA	203.15	7.27576	2.87151e-06	1.96939e-06	3.42736e-06	4.95495e-06	2.52965e-06	ND	1.82301e-06	2.095e-06	1.42986e-06	2.89799e-06	3.15057e-06	1.13919e-06	2.06147e-06	6.20933e-07	0.654315	0.11498
Sedoheptulose 7-phosphate	289.032	9.67067	1.43635e-05	1.29425e-05	1.52994e-05	1.88411e-05	1.35218e-05	1.21345e-05	8.99002e-06	1.07613e-05	1.45246e-05	1.04031e-05	1.49937e-05	2.32741e-06	1.13627e-05	2.09197e-06	0.757835	0.03219
Ser	106.05	9.30786	0.00194041	0.0014431	0.00161923	0.00303358	0.00188581	0.00151324	0.00138566	0.00139303	0.00139625	0.00157722	0.00198443	0.000620238	0.00145308	8.7193e-05	0.732241	0.12798
Ser-Glu	235.093	9.69259	9.61911e-06	7.08354e-06	1.03928e-05	1.61382e-05	1.11851e-05	7.90778e-06	4.78167e-06	6.82916e-06	6.53839e-06	1.00056e-05	1.08838e-05	3.31596e-06	7.21251e-06	1.92321e-06	0.662685	0.073019
Serotonin	177.103	8.18056	1.13527e-05	1.24915e-05	1.02759e-05	1.47329e-05	1.14062e-05	9.80517e-06	4.9311e-06	4.3859e-06	1.00754e-05	1.38834e-05	1.20519e-05	1.69123e-06	8.61619e-06	3.9611e-06	0.714927	0.13009
Spermidine	146.165	4.24475	0.000317306	0.000217602	0.000257649	0.000447754	0.000393235	0.0002143	0.000551003	0.000550284	0.000387071	0.000263732	0.000326709	9.46567e-05	0.000393278	0.00015683	1.20376	0.44488
Spermine	203.223	4.17966	3.51871e-05	3.10476e-05	2.25209e-05	3.73898e-05	3.43877e-05	1.79074e-05	ND	ND	3.73622e-05	1.22451e-05	3.21066e-05	5.82264e-06	2.25049e-05	1.31746e-05	0.700944	0.33406
Succinic acid	117.019	21.4594	0.00189929	0.000667919	0.00157307	0.000833508	0.000931843	0.00239865	0.00154013	0.00221928	0.00053816	0.000831994	0.00118113	0.000528143	0.00150564	0.000821242	1.27475	0.48217
Succinyl CoA_divalent Methylmalonyl CoA_divalent	432.558	11.9795	1.46739e-05	7.45261e-06	ND	ND	ND	1.75806e-05	4.04278e-06	1.20074e-05	6.96556e-06	9.56626e-06	1.10633e-05	5.10623e-06	1.00325e-05	5.1569e-06	0.906833	0.83329
Taurine	126.022	20.5474	0.0161489	0.0121367	0.0125934	0.0196878	0.0146918	0.0127845	0.0113713	0.0115915	0.00961381	0.0122797	0.0150517	0.00305643	0.0115282	0.00120796	0.765904	0.0597
Taurocholic acid	514.287	6.88498	0.00780623	0.000114093	0.00107111	0.000549386	0.000140189	ND	2.04319e-05	8.02507e-05	0.000541231	0.000101585	0.0019362	0.00330434	0.000185875	0.000239382	0.0959997	0.30239
Taurocyamine	168.042	20.5419	2.82706e-05	1.60364e-05	1.77767e-05	2.12449e-05	2.16094e-05	1.66582e-05	1.17948e-05	1.54105e-05	1.33026e-05	1.33235e-05	2.09876e-05	4.69889e-06	1.40979e-05	1.92449e-06	0.671725	0.026839
Terephthalic acid	165.019	17.128	2.87476e-05	1.91862e-05	ND	2.1229e-05	1.81147e-05	1.74362e-05	1.35885e-05	1.77468e-05	1.26817e-05	1.55146e-05	2.18194e-05	4.79607e-06	1.53936e-05	2.25482e-06	0.705499	0.068018
Theobromine	181.071	20.6088	0.00059002	0.000410177	0.000503933	0.000324876	0.00058344	0.000347695	0.000354417	0.00044722	0.000393401	0.000312008	0.000482489	0.000114329	0.000370948	5.15015e-05	0.768822	0.097626
Thiamine	265.11	6.15659	6.1164e-06	5.77687e-06	6.30708e-06	5.33103e-06	9.69593e-06	5.98681e-06	5.03072e-06	6.69313e-06	6.53397e-06	6.16923e-06	6.64546e-06	1.74513e-06	6.08277e-06	6.51845e-07	0.915327	0.52885
Thiamine diphosphate	423.032	8.05801	2.76921e-05	2.72931e-05	1.99216e-05	1.96426e-05	3.45524e-05	2.39079e-05	2.42458e-05	2.57895e-05	2.25418e-05	2.02398e-05	2.58203e-05	6.22259e-06	2.33449e-05	2.08514e-06	0.90413	0.43831
Thiamine phosphate	345.078	10.0018	2.55591e-05	2.72463e-05	2.10256e-05	1.59139e-05	3.15134e-05	2.89912e-05	2.4262e-05	3.65836e-05	2.35063e-05	1.58067e-05	2.42517e-05	5.98614e-06	2.583e-05	7.64785e-06	1.06508	0.72626
Thiaproline	134.027	13.0084	4.47084e-05	7.97071e-05	0.000205715	0.000425559	0.000371989	0.000130213	0.000346861	0.000362686	0.000340222	0.00026382	0.000225536	0.000170158	0.00028876	9.64989e-05	1.28033	0.49567
Thr	120.065	9.80139	0.00340101	0.00256079	0.00263395	0.00392581	0.00291936	0.00236588	0.00231831	0.00226889	0.00221679	0.00249926	0.00308819	0.00057281	0.00233383	0.000107879	0.755728	0.04089
Thr-Asp	235.093	9.89869	9.33463e-06	6.55212e-06	5.92558e-06	4.95495e-06	8.41484e-06	4.97919e-06	ND	5.1586e-06	4.24531e-06	5.69228e-06	7.03643e-06	1.80158e-06	5.01885e-06	5.98048e-07	0.713266	0.065239
threo-3-Hydroxyaspartic acid	150.039	14.3028	ND	2.14444e-06	ND	ND	ND	2.41004e-06	ND	2.02426e-06	1.47856e-06	1.66414e-06	2.14444e-06	NA	1.89425e-06	4.11785e-07	0.883329	NA
threo-β-Methylaspartic acid	148.06	11.4705	1.88115e-05	1.77307e-05	1.77029e-05	1.89027e-05	1.37213e-05	1.21504e-05	1.26764e-05	1.36801e-05	1.47014e-05	1.22244e-05	1.73738e-05	2.12022e-06	1.30865e-05	1.08949e-06	0.753234	0.0070067
Threonic acid	135.03	9.4386	3.00515e-05	2.76344e-05	3.08939e-05	2.68225e-05	3.48848e-05	3.40489e-05	3.52953e-05	2.21268e-05	1.74816e-05	2.45916e-05	3.00574e-05	3.17566e-06	2.67089e-05	7.71726e-06	0.888595	0.40838
Thymidine	243.097	20.5976	1.69357e-05	ND	ND	1.2714e-05	1.20435e-05	ND	9.8622e-06	1.20259e-05	9.90277e-06	9.72561e-06	1.38977e-05	2.65222e-06	1.03791e-05	1.10044e-06	0.746821	0.1362
trans-Glutaconic acid	131.034	21.3343	6.23375e-05	ND	5.05797e-05	5.08691e-05	3.08111e-05	5.51835e-05	2.39134e-05	3.36615e-05	2.93851e-05	3.46721e-05	4.86494e-05	1.30923e-05	3.53631e-05	1.18644e-05	0.726898	0.16417
Trimethylamine N-oxide	76.0756	6.16215	2.37811e-05	1.48923e-05	2.93633e-05	2.53026e-05	1.52755e-05	2.03233e-05	2.35199e-05	3.50219e-05	3.16605e-05	4.43096e-05	2.1723e-05	6.39633e-06	3.0967e-05	9.5354e-06	1.42554	0.11488
Trp	205.097	10.2693	0.000360059	0.000234382	0.000305693	0.000355714	0.000327841	0.00019288	0.000230253	0.000200445	0.000244382	0.000254623	0.000316738	5.1048e-05	0.000224517	2.69918e-05	0.708841	0.011526
Tyr	182.081	10.5835	0.00100634	0.000683653	0.000830448	0.000876466	0.000719138	0.000558783	0.000609678	0.000628533	0.000573829	0.000582427	0.000823208	0.000129161	0.00059065	2.81216e-05	0.717498	0.014309
Tyr-Arg_divalent	169.594	7.20625	1.35841e-05	1.03971e-05	9.64829e-06	6.43286e-06	1.18354e-05	5.3622e-06	3.85024e-06	5.03345e-06	1.11201e-05	6.16405e-06	1.03796e-05	2.66927e-06	6.30602e-06	2.81678e-06	0.607542	0.046972
Tyr-Glu	311.123	10.3885	5.4941e-06	ND	3.55042e-06	2.7051e-06	3.34253e-06	2.25684e-06	1.89274e-06	2.36164e-06	ND	2.5662e-06	3.77304e-06	1.20242e-06	2.26935e-06	2.8203e-07	0.601466	0.084457
UDP	402.995	11.6233	7.76537e-05	4.95371e-05	4.37628e-05	5.95328e-05	5.71392e-05	3.69959e-05	2.70681e-05	3.41972e-05	2.65503e-05	3.67071e-05	5.75251e-05	1.287e-05	3.23037e-05	5.13576e-06	0.561558	0.0087295
UDP-glucuronic acid	579.024	11.1758	0.000120558	6.99607e-05	7.79723e-05	8.08436e-05	0.000107117	7.15504e-05	0.000101277	8.13583e-05	6.41581e-05	8.21437e-05	9.12903e-05	2.14973e-05	8.00974e-05	1.39772e-05	0.877392	0.36214
UMP	323.026	9.72984	0.000264399	0.000199784	0.000244819	0.000176505	0.000238437	0.000182105	0.00020835	0.000280575	0.000155106	0.000133786	0.000224789	3.57528e-05	0.000191984	5.69229e-05	0.854065	0.31268
Uracil	113.034	20.5805	2.60392e-05	2.23385e-05	3.77871e-05	2.20565e-05	1.79287e-05	2.31223e-05	2.79877e-05	3.41893e-05	1.228e-05	ND	2.523e-05	7.58414e-06	2.43948e-05	9.25979e-06	0.966899	0.88921
Urea	61.0396	19.696	0.0235003	0.0169534	0.0159288	0.0228477	0.0169761	0.0132734	0.0159614	0.0130049	0.011623	0.0150552	0.0192413	0.00362228	0.0137836	0.00172444	0.716356	0.024134
Uric acid	167.021	9.04168	0.000107229	6.16547e-05	0.000115652	8.418e-05	0.000107434	6.77655e-05	6.18186e-05	9.73933e-05	5.85982e-05	6.726e-05	9.523e-05	2.21324e-05	7.05671e-05	1.54776e-05	0.741017	0.079594
Uridine	245.077	20.6023	9.82269e-05	8.37584e-05	0.000150755	9.98974e-05	7.94468e-05	0.000110585	0.00010825	0.000171148	5.44896e-05	4.09761e-05	0.000102417	2.84438e-05	9.70898e-05	5.18527e-05	0.947987	0.84682
Urocanic acid	139.05	7.73817	9.8058e-06	9.04043e-06	1.44109e-05	1.63032e-05	1.06714e-05	ND	9.99171e-06	6.87814e-06	ND	6.68765e-06	1.20463e-05	3.14873e-06	7.8525e-06	1.85506e-06	0.651858	0.055689
UTP	482.962	12.7078	4.73953e-05	3.04647e-05	3.36054e-05	0.000109841	2.65753e-05	3.58402e-05	9.7637e-06	1.33038e-05	1.21715e-05	3.76857e-05	4.95764e-05	3.45905e-05	2.1753e-05	1.37771e-05	0.438777	0.15293
Val	118.086	9.34839	0.00300301	0.00180151	0.00263509	0.00279129	0.00229304	0.00173572	0.00196143	0.00201155	0.00172383	0.00196691	0.00250479	0.000470829	0.00187989	0.000138469	0.750517	0.038707
XA0012	166.018	9.6431	ND	1.00553e-05	8.86496e-06	1.61098e-05	1.5773e-05	1.12678e-05	1.23463e-05	5.52542e-06	1.19529e-05	1.07765e-05	1.27008e-05	3.77588e-06	1.03738e-05	2.77724e-06	0.816783	0.34704
XA0017	186.114	8.01492	9.41696e-06	4.99211e-06	6.61711e-06	5.47898e-06	3.42956e-06	5.25829e-06	ND	4.16609e-06	3.90446e-06	5.16295e-06	5.98695e-06	2.23328e-06	4.62295e-06	6.88041e-07	0.772171	0.25403
XA0019	191.02	8.4729	0.000158081	0.000121873	0.000248598	0.000100323	0.000283566	0.000156189	0.000208122	9.68773e-05	0.000101225	0.00010228	0.000182488	8.0013e-05	0.000132939	4.85777e-05	0.728478	0.27744
XA0027	227.201	7.59321	7.10929e-05	4.51139e-05	6.37265e-05	6.53552e-05	6.06745e-05	4.6169e-05	8.75682e-05	5.16796e-05	9.10208e-05	4.04152e-05	6.11926e-05	9.75394e-06	6.33706e-05	2.40291e-05	1.03559	0.85804
XA0033	242.08	7.87941	6.15311e-05	2.92273e-05	4.48727e-05	6.93459e-05	5.71241e-05	4.18208e-05	3.64068e-05	3.09499e-05	4.80718e-05	4.81403e-05	5.24202e-05	1.57042e-05	4.10779e-05	7.47895e-06	0.783627	0.19739
XA0055	368.998	14.3339	ND	ND	ND	1.54883e-05	ND	ND	ND	ND	6.23673e-06	ND	1.54883e-05	NA	6.23673e-06	NA	0.402672	NA
XA0065	445.053	7.04305	9.64877e-05	7.6944e-05	7.0147e-05	7.05235e-05	0.000109746	6.14816e-05	6.97952e-05	6.34857e-05	6.81563e-05	8.58775e-05	8.47696e-05	1.76007e-05	6.97592e-05	9.62088e-06	0.822928	0.14374
Xanthine	153.041	18.1469	8.85901e-05	6.25077e-05	9.15173e-05	9.35041e-05	9.07294e-05	6.68979e-05	7.46738e-05	0.000116966	6.34848e-05	5.19926e-05	8.53697e-05	1.29009e-05	7.48031e-05	2.49433e-05	0.876225	0.4324
XC0016	129.066	8.18281	6.85428e-06	4.78905e-06	5.00875e-06	1.37168e-05	7.86859e-06	6.10466e-06	2.60003e-06	4.98992e-06	5.1528e-06	5.55749e-06	7.6475e-06	3.62797e-06	4.88098e-06	1.34569e-06	0.638245	0.16986
XC0071	234.182	5.80823	ND	2.51957e-06	ND	3.57601e-06	2.68573e-06	ND	ND	ND	ND	1.79893e-06	2.9271e-06	5.68081e-07	1.79893e-06	NA	0.614577	NA
XC0089 Nicotinamide riboside	255.098	8.87422	1.11571e-05	6.72718e-06	1.47616e-05	8.97302e-06	1.15623e-05	5.89253e-06	7.57098e-06	1.33046e-05	9.19448e-06	8.1859e-06	1.06362e-05	3.00811e-06	8.8297e-06	2.77416e-06	0.830152	0.35265
XC0132	325.161	8.10116	4.24592e-05	3.27606e-05	3.63842e-05	4.85335e-05	4.52607e-05	3.04113e-05	2.85705e-05	2.71425e-05	3.16295e-05	3.17741e-05	4.10796e-05	6.44589e-06	2.99056e-05	2.0085e-06	0.727991	0.015224
XC0137	350.099	12.5574	3.50626e-05	5.82751e-05	4.10975e-05	1.81242e-05	7.58702e-05	2.61746e-05	3.67591e-06	ND	2.30769e-05	3.86588e-05	4.56859e-05	2.21536e-05	2.28966e-05	1.44759e-05	0.501173	0.10674
β-Ala	90.0549	6.85177	0.000104166	8.43898e-05	0.000134676	0.000125405	0.000121014	0.000112883	8.21551e-05	8.22275e-05	8.02978e-05	9.76709e-05	0.00011393	1.98759e-05	9.10469e-05	1.40809e-05	0.799148	0.072664
β-Ala-Lys	218.149	6.28946	ND	ND	ND	4.13023e-06	ND	ND	ND	ND	2.50115e-06	ND	4.13023e-06	NA	2.50115e-06	NA	0.60557	NA
γ-Butyrobetaine	146.118	7.55457	0.000235366	0.000242991	0.000186813	0.000262243	0.000273502	0.00018961	0.000216849	0.00022774	0.000212903	0.00021723	0.000240183	3.34525e-05	0.000212866	1.41156e-05	0.886267	0.14918
γ-Glu-Ala	219.098	11.4519	4.60508e-06	2.53832e-06	5.501e-06	3.78055e-06	5.4755e-06	2.75771e-06	2.69965e-06	2.88947e-06	4.38697e-06	4.4377e-06	4.38009e-06	1.25085e-06	3.4343e-06	8.95643e-07	0.784071	0.21023
γ-Glu-Arg_divalent	152.585	8.1208	1.69801e-06	ND	1.77214e-06	2.15089e-06	ND	ND	ND	3.08537e-06	3.99741e-06	1.94409e-06	1.87368e-06	2.42912e-07	3.00895e-06	1.02879e-06	1.60591	0.19109
γ-Glu-Asp	263.087	12.0455	3.99166e-06	3.68244e-06	ND	6.04359e-06	3.81074e-06	ND	ND	3.65129e-06	3.77164e-06	ND	4.38211e-06	1.1149e-06	3.71147e-06	8.51004e-08	0.846959	0.31583
γ-Glu-Cys	251.07	11.9112	1.78603e-05	9.98449e-06	1.70507e-05	1.72269e-05	1.82473e-05	1.26454e-05	7.00814e-06	1.01431e-05	1.20232e-05	1.35671e-05	1.60739e-05	3.438e-06	1.10774e-05	2.59729e-06	0.689153	0.033951
γ-Glu-Gln	276.118	12.097	ND	7.06479e-06	1.79059e-05	1.37102e-05	1.3227e-05	1.22741e-05	ND	1.06328e-05	1.39356e-05	1.2157e-05	1.2977e-05	4.4665e-06	1.22499e-05	1.34978e-06	0.943969	0.77276
γ-Glu-Glu	277.102	12.1872	ND	ND	1.95058e-06	ND	ND	ND	ND	ND	3.5016e-06	ND	1.95058e-06	NA	3.5016e-06	NA	1.79516	NA
γ-Glu-Gly	205.082	11.2131	4.20503e-06	ND	4.23959e-06	4.08404e-06	ND	2.82252e-06	ND	3.27038e-06	3.4839e-06	2.85651e-06	4.17622e-06	8.1677e-08	3.10833e-06	3.22701e-07	0.744292	0.0049064
γ-Glu-Ile γ-Glu-Leu	261.144	12.0212	6.72982e-06	5.27671e-06	6.80549e-06	5.87865e-06	5.52752e-06	3.72997e-06	4.26864e-06	4.97359e-06	6.6889e-06	4.81096e-06	6.04364e-06	6.9517e-07	4.89441e-06	1.1159e-06	0.809845	0.093408
γ-Glu-Lys_divalent	138.582	8.00341	9.13904e-06	3.68244e-06	9.08219e-06	4.65145e-06	3.79774e-06	3.21143e-06	5.35448e-06	3.47716e-06	7.15372e-06	4.01259e-06	6.07057e-06	2.80037e-06	4.64188e-06	1.6291e-06	0.764652	0.35974
γ-Glu-Ornitine	262.139	7.87007	3.31601e-06	ND	ND	3.8993e-06	3.44007e-06	2.32755e-06	4.03952e-06	1.86101e-06	ND	2.46769e-06	3.5518e-06	3.07275e-07	2.67394e-06	9.46604e-07	0.752843	0.16139
γ-Glu-Ser	235.094	11.7061	ND	3.26356e-06	ND	ND	4.66263e-06	ND	ND	ND	1.90795e-06	2.0374e-06	3.96309e-06	9.89294e-07	1.97268e-06	9.15344e-08	0.497762	0.21261
γ-Glu-Thr	249.108	11.8353	1.02592e-05	6.60214e-06	8.03614e-06	6.6044e-06	7.10124e-06	4.07763e-06	6.33572e-06	6.74754e-06	6.43658e-06	6.27292e-06	7.72062e-06	1.53497e-06	5.97408e-06	1.07572e-06	0.773781	0.074767
γ-Glu-Val	247.129	11.8305	5.59189e-06	3.70745e-06	4.9349e-06	5.4168e-06	4.70165e-06	2.78127e-06	3.55139e-06	3.22685e-06	6.28164e-06	4.00741e-06	4.87054e-06	7.42324e-07	3.96971e-06	1.368e-06	0.815046	0.24194
ND, not detected.
